# Supplementary material for: Head movement differs for positive and negative emotions in video recordings of sitting individuals
Source: Sci Rep. 2021 Apr 1;11:7405. doi: 10.1038/s41598-021-86841-8 (PMC8016997; doi:10.1038/s41598-021-86841-8)
Supplement: Supplementary file 1 — Supplementary Information. [file 41598_2021_86841_MOESM1_ESM.zip]

Archive with 3 entries (2 files):
- EmotionBehviorSupp/
- EmotionBehviorSupp/EmotionBehaviorR1.xlsx
- EmotionBehviorSupp/Title page.docx
