# Supplementary material for: Head movement differs for positive and negative emotions in video recordings of sitting individuals
Source: Sci Rep. 2021 Apr 1;11:7405. doi: 10.1038/s41598-021-86841-8 (PMC8016997; doi:10.1038/s41598-021-86841-8)
Supplement: Supplementary file 1 — Supplementary Information. [file 41598_2021_86841_MOESM1_ESM.zip › EmotionBehviorSupp/EmotionBehaviorR1.xlsx]

## Sheet: title
Head movement differs for positive and negative emotions in video recordings of sitting individuals
Maciej Behnke1,*, Nadia Bianchi-Berthouze2, Lukasz D. Kaczmarek1
1Adam Mickiewicz University, Faculty of Psychology and Cognitive Science, Poznan, 61-664, Poland
2University Collage London, Interaction Centre, London, WC1E 6EA, United Kingdom
*macbeh@amu.edu.pl

## Sheet: data
studyID	participantID	weight	age	height	sex	condition	film	B_AAB	B_BFA	S_AAB	S_BFA	neu	neg	pos	leg	zB_BFA	zS_BFA	fps
1	6	97	20	176	0	1	105	-0.148445	0.0119367	-0.146151	0.0142741	1	0	0	0	-0.37674	-0.13814	15
1	7	68	22	198	0	2	204	-0.0879973	0.0297089	-0.0768996	0.0239477	0	1	0	0	0.43349	0.15205	15
1	8	103	21	195	0	2	206	-0.0420326	0.0107429	-0.039847	0.0131761	0	1	0	0	-0.43116	-0.17108	15
1	10	89	25	172	0	3	305	-0.0255168	0.0234077	-0.0381216	0.0215701	0	0	1	0	0.14622	0.08072	15
1	11	61	19	171	0	1	108	-0.0410121	0.0482668	-0.0525574	0.0183561	1	0	0	0	1.27953	-0.01569	15
1	12	68	20	178	0	2	202	-0.0946	0.0188755	-0.0891781	0.0166405	0	1	0	0	-0.0604	-0.06716	15
1	13	75	20	171	0	1	105	-0.114251	0.0129299	-0.173968	0.0124266	1	0	0	0	-0.33146	-0.19357	15
1	15	70	21	168	0	3	304	-0.0635516	0.00976704	-0.0624169	0.008426	0	0	1	0	-0.47565	-0.31358	15
1	16	73	19	186	0	1	104	-0.0612498	0.0148934	-0.0582068	0.0144396	1	0	0	0	-0.24194	-0.13318	15
1	17	64	20	170	0	3	307	-0.162118	0.0222434	-0.195353	0.0269796	0	0	1	0	0.09314	0.243	15
1	18	58	21	171	1	2	206	-0.0649236	0.0115324	-0.0607976	0.00895656	0	1	0	0	-0.39517	-0.29766	15
1	20	69	21	172	0	3	308	-0.104057	0.0105052	-0.0969677	0.00985118	0	0	1	0	-0.442	-0.27082	15
1	21	91	21	191	0	1	102	0.0011722	0.0632837	-0.0472068	0.0166012	1	0	0	0	1.96414	-0.06833	15
1	23	78	20	187	0	2	203	-0.14933	0.024949	-0.185439	0.0119474	0	1	0	0	0.21649	-0.20794	15
1	24	53	19	162	1	2	203	-0.194785	0.0623431	-0.181964	0.0121393	0	1	0	0	1.92127	-0.20218	15
1	26	60	25	170	1	1	107	-0.0635882	0.00978405	-0.0674553	0.00868617	1	0	0	0	-0.47487	-0.30577	15
1	27	56	25	161	1	3	305	-0.112939	0.0108213	-0.140624	0.011059	0	0	1	0	-0.42759	-0.23459	15
1	28	48	20	164	1	1	105	-0.100076	0.0140271	-0.0889943	0.00881006	1	0	0	0	-0.28144	-0.30206	15
1	29	92	20	159	1	3	307	-0.0903016	0.0174421	-0.0952853	0.00899978	0	0	1	0	-0.12575	-0.29637	15
1	30	46	19	157	1	2	203	-0.129339	0.0644495	-0.157588	0.0213191	0	1	0	0	2.01729	0.07319	15
1	32	64	19	176	1	2	202	-0.0503531	0.0116395	-0.0624708	0.0124159	0	1	0	0	-0.39028	-0.19389	15
1	34	57	19	152	1	3	307	-0.144722	0.00941955	-0.166034	0.0222359	0	0	1	0	-0.49149	0.1007	15
1	35	52	19	164	1	1	106	-0.0728144	0.0468107	-0.0888252	0.0243929	1	0	0	0	1.21315	0.1654	15
1	36	51	23	166	1	3	307	-0.11001	0.0166869	-0.186161	0.0120781	0	0	1	0	-0.16018	-0.20402	15
1	39	78	19	176	1	1	105	-0.0713065	0.0475761	-0.155346	0.0114118	1	0	0	0	1.24804	-0.22401	15
1	40	66	18	165	1	3	308	-0.0523962	0.0165556	-0.0609339	0.0137333	0	0	1	0	-0.16616	-0.15437	15
1	42	53	21	173	1	1	104	-0.0726704	0.0162005	-0.0905405	0.0178051	1	0	0	0	-0.18235	-0.03222	15
1	45	108	20	184	0	1	-999	-0.0450242	0.0122886	-0.0624155	0.0111083	1	0	0	0	-0.36069	-0.23311	15
1	46	57	20	161	1	3	-999	-0.104238	0.0234314	-0.104384	0.019452	0	0	1	0	0.1473	0.01719	15
1	47	58	19	176	1	2	-999	-0.0811065	0.00592557	-0.105999	0.00655169	0	1	0	0	-0.65078	-0.3698	15
1	49	71	21	176	0	2	-999	-0.0628548	0.0134982	-0.0974282	0.00955501	0	1	0	0	-0.30555	-0.27971	15
1	50	65	19	173	0	1	-999	-0.128775	0.0103532	-0.145011	0.00908894	1	0	0	0	-0.44893	-0.29369	15
1	51	101	26	178	0	3	-999	-0.135194	0.00997662	-0.14798	0.00897867	0	0	1	0	-0.4661	-0.297	15
1	52	66	20	181	0	1	-999	-0.164938	0.0132494	-0.187917	0.00931947	1	0	0	0	-0.31689	-0.28678	15
1	53	94	20	180	0	2	-999	-0.155314	0.0259868	-0.183846	0.00840732	0	1	0	0	0.2638	-0.31414	15
1	54	78	23	174	0	3	-999	-0.103736	0.0176141	-0.0912104	0.0194455	0	0	1	0	-0.1179	0.01699	15
1	56	72	19	161	1	1	-999	-0.0965966	0.0657376	-0.102223	0.0295881	1	0	0	0	2.07602	0.32125	15
1	58	74	27	162	1	2	-999	-0.0913244	0.0226156	-0.0714349	0.0148795	0	1	0	0	0.11011	-0.11998	15
1	59	69	19	174	1	3	-999	-0.091899	0.0513225	-0.0331398	0.0453508	0	0	1	0	1.41884	0.79411	15
1	60	47	20	160	1	3	-999	-0.0980471	0.0217831	-0.0567061	0.0312539	0	0	1	0	0.07215	0.37122	15
1	61	59	22	181	0	2	-999	-0.120752	0.00998547	-0.107883	0.00979199	0	1	0	0	-0.46569	-0.2726	15
1	63	68	26	174	0	1	-999	-0.0522727	-999	-0.153126	0.0140749	1	0	0	0	-999	-0.14412	15
1	65	88	23	176	0	1	106	-0.0530449	0.0202095	-0.0366783	0.0212898	1	0	0	0	0.00042	0.07232	15
1	67	42	21	149	1	2	201	-0.0150328	0.0569023	-0.0524131	0.0503376	0	1	0	0	1.67322	0.9437	15
1	68	64	22	179	1	1	105	-0.0779755	0.0285549	-0.114449	0.0101547	1	0	0	0	0.38088	-0.26172	15
1	69	66	19	161	1	3	304	-0.0625691	0.00663381	-0.0726505	0.00611719	0	0	1	0	-0.61849	-0.38284	15
1	70	67	21	156	1	2	203	-0.142621	0.00921786	-0.122695	0.00890325	0	1	0	0	-0.50069	-0.29926	15
1	72	89	21	171	1	1	105	-0.0693505	0.0125446	-0.117761	0.0107519	1	0	0	0	-0.34902	-0.24381	15
1	73	65	26	177	1	3	304	-0.110806	0.00850689	-0.13954	0.00831218	0	0	1	0	-0.5331	-0.31699	15
1	74	91	20	187	0	2	205	-0.104976	0.0100625	-0.122672	0.010462	0	1	0	0	-0.46218	-0.2525	15
1	76	77	26	178	0	3	306	-0.0843169	0.00764654	-0.102774	0.00782568	0	0	1	0	-0.57232	-0.33159	15
1	77	88	35	188	0	1	102	-0.085128	0.0133492	-0.0939866	0.0134599	1	0	0	0	-0.31234	-0.16257	15
1	79	54	22	166	0	2	203	-0.114074	0.0209764	-0.129651	0.0206716	0	1	0	0	0.03538	0.05377	15
1	80	50	19	161	1	2	204	-0.142472	0.0200257	-0.152644	0.015541	0	1	0	0	-0.00796	-0.10014	15
1	81	61	19	156	1	1	104	-0.15586	0.0109467	-0.165579	0.0486808	1	0	0	0	-0.42187	0.894	15
1	83	80	19	184	0	3	303	-0.107734	0.0120872	-0.134091	0.00839036	0	0	1	0	-0.36987	-0.31465	15
1	84	83	22	180	0	3	304	-0.0675747	0.010395	-0.0662206	0.0102192	0	0	1	0	-0.44702	-0.25978	15
1	86	58	19	164	1	1	106	-0.145006	0.033841	-0.176655	0.0314057	1	0	0	0	0.62187	0.37578	15
1	87	48	21	164	1	2	206	-0.0825854	0.0205774	-0.082405	0.0171061	0	1	0	0	0.01719	-0.05319	15
1	89	81	24	185	0	2	206	-0.0852606	0.00940812	-0.100425	0.00958293	0	1	0	0	-0.49201	-0.27887	15
1	90	105	21	193	0	1	105	-0.0749253	0.0223595	-0.0722882	0.0287406	1	0	0	0	0.09843	0.29583	15
1	91	67	19	162	0	3	307	-0.140252	-999	-0.10835	-999	0	0	1	0	-999	-999	15
1	92	62	19	172	0	3	303	-0.122729	0.0176431	-0.0761206	0.00931477	0	0	1	0	-0.11658	-0.28692	15
1	93	88	19	182	0	1	105	-0.0970784	0.00982372	-0.149893	0.00974566	1	0	0	0	-0.47307	-0.27399	15
1	95	81	20	176	0	2	205	-0.123322	0.00948705	-0.126764	0.0119699	0	1	0	0	-0.48841	-0.20727	15
1	96	71	22	188	0	2	203	-0.100388	0.0311715	-0.106603	0.010056	0	1	0	0	0.50017	-0.26468	15
1	98	80	18	185	0	3	305	-0.0921333	0.0110094	-0.0977998	0.0114759	0	0	1	0	-0.41901	-0.22209	15
1	99	69	23	171	1	1	104	-0.169058	0.0234359	-0.153966	0.0124446	1	0	0	0	0.14751	-0.19302	15
1	100	50	21	168	1	2	206	-0.142189	0.00888866	-0.166251	0.00910695	0	1	0	0	-0.5157	-0.29315	15
1	101	76	23	171	1	3	305	-0.0540799	0.011049	-0.0465215	0.00856396	0	0	1	0	-0.41721	-0.30944	15
1	102	69	20	162	1	1	107	-0.0235965	0.0183158	-0.111757	0.00927384	1	0	0	0	-0.08592	-0.28814	15
1	104	81	21	188	0	2	202	-0.0933312	0.0094901	-0.105489	0.00954458	0	1	0	0	-0.48828	-0.28002	15
1	106	53	20	177	0	3	303	-0.123261	0.0189409	-0.121666	0.0147802	0	0	1	0	-0.05742	-0.12296	15
1	107	102	29	173	0	1	107	-0.0290243	0.0150827	-0.0250085	0.0155047	1	0	0	0	-0.23331	-0.10123	15
1	108	71	22	179	0	3	303	-0.15816	0.00969376	-0.146456	0.00780561	0	0	1	0	-0.47899	-0.33219	15
1	110	66	22	161	1	2	205	-0.0855514	0.0104087	-0.0992985	0.0102357	0	1	0	0	-0.4464	-0.25929	15
1	111	66	20	174	1	1	106	-0.0821769	0.011367	-0.08445	0.0109482	1	0	0	0	-0.40271	-0.23792	15
1	112	60	19	168	1	1	108	-0.162364	0.0164697	-0.135685	0.0103608	1	0	0	0	-0.17008	-0.25554	15
1	114	65	22	167	1	3	303	-0.00115467	0.017949	-0.0179653	0.0190534	0	0	1	0	-0.10264	0.00523	15
1	115	79	19	183	1	2	205	-0.152354	0.0189556	-0.144701	0.0123967	0	1	0	0	-0.05675	-0.19446	15
1	116	64	19	157	1	1	106	-0.0494216	0.00644585	-0.0907806	0.00693603	1	0	0	0	-0.62706	-0.35827	15
1	117	58	19	162	1	2	202	-0.0833317	0.00833204	-0.109944	0.00759892	0	1	0	0	-0.54107	-0.33839	15
1	119	54	22	171	1	3	306	-0.109513	0.0233297	-0.100683	0.0206765	0	0	1	0	0.14266	0.05392	15
1	120	59	20	161	1	3	308	-0.0819277	0.010572	-0.102899	0.0108675	0	0	1	0	-0.43895	-0.24034	15
1	121	50	21	154	1	1	102	-0.0804605	0.00790328	-0.0854206	0.0076097	1	0	0	0	-0.56062	-0.33807	15
1	123	77	22	172	1	2	201	-0.148562	0.0102223	-0.161508	0.0103805	0	1	0	0	-0.4549	-0.25495	15
1	124	71	20	169	1	3	306	-0.12897	0.0097377	-0.140222	0.0205691	0	0	1	0	-0.47699	0.0507	15
1	125	51	23	166	1	2	206	-0.180836	0.0125963	-0.146325	0.0119051	0	1	0	0	-0.34667	-0.20921	15
1	127	69	21	170	0	1	102	-0.118793	0.0176536	-0.114764	0.010434	1	0	0	0	-0.11611	-0.25334	15
1	128	88	21	185	0	3	307	-0.170286	0.0116036	-0.169624	0.0107941	0	0	1	0	-0.39192	-0.24254	15
1	129	60	19	176	0	1	106	-0.0983665	0.0144345	-0.0792166	0.0120246	1	0	0	0	-0.26286	-0.20562	15
1	130	93	19	184	0	2	201	-0.0688578	0.013847	-0.0681632	0.0138712	0	1	0	0	-0.28965	-0.15023	15
1	132	70	24	179	0	2	204	-0.108533	0.0214746	-0.146495	0.0199528	0	1	0	0	0.05809	0.03221	15
1	133	84	20	185	0	1	104	-0.100248	0.00882341	-0.113791	0.00928804	1	0	0	0	-0.51867	-0.28772	15
1	135	95	21	189	0	3	303	-0.106652	0.0101594	-0.0900771	0.0104043	0	0	1	0	-0.45776	-0.25423	15
1	137	84	20	192	0	3	303	-0.0868818	0.0166561	-0.0582276	0.0105691	0	0	1	0	-0.16158	-0.24929	15
1	138	71	20	176	0	2	205	-0.140628	0.0116885	-0.156275	0.00989196	0	1	0	0	-0.38805	-0.2696	15
1	139	82	25	170	0	1	107	-0.0838682	0.013622	-0.117826	0.0150435	1	0	0	0	-0.29991	-0.11506	15
1	141	74	19	183	0	3	306	-0.124065	0.0308974	-0.162074	0.0195344	0	0	1	0	0.48767	0.01966	15
1	142	70	25	174	0	1	105	-0.102842	0.0145679	-0.125627	0.0144029	1	0	0	0	-0.25678	-0.13428	15
1	143	74	19	172	0	2	202	-0.168508	0.0471694	-0.145734	0.0234467	0	1	0	0	1.2295	0.13702	15
1	145	59	23	161	1	1	102	-0.114766	0.00797359	-0.130897	0.00833188	1	0	0	0	-0.55741	-0.3164	15
1	146	62	24	172	1	2	201	-0.152357	0.00942526	-0.148539	0.00915066	0	1	0	0	-0.49123	-0.29184	15
1	147	52	20	166	1	3	307	-0.133573	0.0222637	-0.122425	0.0255868	0	0	1	0	0.09407	0.20122	15
1	149	82	22	174	1	3	304	-0.0435569	0.0122678	-0.0550417	0.0116721	0	0	1	0	-0.36164	-0.2162	15
1	150	53	21	163	1	1	107	-0.0325463	0.0169057	-0.0365044	0.0179937	1	0	0	0	-0.1502	-0.02656	15
1	152	101	21	173	0	2	206	-0.160398	0.0151045	-0.137122	0.0106351	0	1	0	0	-0.23232	-0.24731	15
1	153	59	21	170	1	3	303	-0.113481	0.008088	-0.11958	0.00872311	0	0	1	0	-0.5522	-0.30466	15
1	154	53	21	170	1	1	108	-0.13687	0.0152754	-0.16505	0.0297386	1	0	0	0	-0.22453	0.32577	15
1	156	88	19	171	1	3	308	-0.060703	0.0266024	-0.088089	0.0363651	0	0	1	0	0.29186	0.52455	15
1	157	56	25	167	1	1	107	-0.0820965	0.0229062	-0.128657	0.0103746	1	0	0	0	0.12336	-0.25512	15
1	159	78	24	183	0	2	206	-0.104161	0.0101211	-0.131857	0.0100818	0	1	0	0	-0.45951	-0.26391	15
1	161	57	19	160	1	1	106	-0.102363	0.0322687	-0.120243	0.0205928	1	0	0	0	0.55019	0.05141	15
1	163	63	19	174	0	2	202	-0.146115	0.0101835	-0.155269	0.0125098	0	1	0	0	-0.45666	-0.19107	15
1	165	78	29	173	0	3	305	-0.145652	0.010146	-0.141564	0.00848896	0	0	1	0	-0.45837	-0.31169	15
1	166	88	24	183	0	2	205	-0.0500119	0.0214206	-0.0545409	0.0181714	0	1	0	0	0.05563	-0.02123	15
1	167	77	20	185	0	1	106	-0.0454652	0.0127232	-0.0205169	0.0299628	1	0	0	0	-0.34088	0.33249	15
1	168	57	21	176	0	2	206	-999	0.079463	-999	-999	0	1	0	0	2.70175	-999	15
1	169	67	19	158	1	1	108	-0.0786714	0.0328091	-0.0600559	0.0204861	1	0	0	0	0.57483	0.04821	15
1	170	72	19	170	1	3	306	-0.125544	0.0185984	-0.11956	0.0094123	0	0	1	0	-0.07303	-0.28399	15
1	173	69	20	178	1	1	105	-0.148294	0.057846	-0.169931	-999	1	0	0	0	1.71624	-999	15
1	174	62	21	164	1	2	206	-0.129538	0.00834681	-0.129862	0.00794512	0	1	0	0	-0.5404	-0.328	15
1	175	79	26	165	0	3	305	-0.109994	0.0105527	-0.135751	0.010292	0	0	1	0	-0.43983	-0.2576	15
1	176	81	24	181	0	3	307	-0.0255882	0.0113111	-0.0639895	0.0106487	0	0	1	0	-0.40526	-0.2469	15
1	177	75	21	188	0	1	102	-0.158988	0.014499	-0.172672	0.0114598	1	0	0	0	-0.25992	-0.22257	15
1	178	65	21	175	0	2	202	-0.0434389	0.0158753	-0.112562	0.00936046	0	1	0	0	-0.19718	-0.28555	15
1	180	70	22	163	1	1	108	-0.131857	0.0217985	-0.126676	0.0206523	1	0	0	0	0.07286	0.05319	15
1	182	65	32	170	1	3	303	-0.16104	0.0100335	-0.183756	0.0104595	0	0	1	0	-0.4635	-0.25258	15
1	183	56	22	170	1	2	203	0.035216	0.0662482	-999	-999	0	1	0	0	2.09929	-999	15
1	184	47	23	159	1	1	104	-0.0701416	0.0123589	-0.100488	0.011226	1	0	0	0	-0.35749	-0.22958	15
1	185	68	19	175	1	3	305	-0.125136	0.0122135	-0.129949	0.00944805	0	0	1	0	-0.36412	-0.28292	15
1	186	85	21	173	1	2	202	-0.0124016	0.0130699	-0.0344269	0.01076	0	1	0	0	-0.32508	-0.24356	15
1	189	60	21	160	1	1	107	-0.139254	0.0321159	-0.128011	0.0083218	1	0	0	0	0.54322	-0.3167	15
1	190	107	19	175	1	3	306	-0.0567208	0.0145476	-0.079452	0.0166273	0	0	1	0	-0.2577	-0.06755	15
1	191	83	22	190	0	2	206	-0.128741	0.0108231	-0.143531	0.0105105	0	1	0	0	-0.42751	-0.25105	15
1	192	78	19	192	0	3	307	-0.123271	0.00929584	-0.149275	0.00928978	0	0	1	0	-0.49713	-0.28767	15
1	193	82	23	172	0	1	102	-0.132265	0.0240861	-0.102412	0.0129391	1	0	0	0	0.17715	-0.17819	15
1	194	61	20	164	1	2	203	-0.109489	0.00923867	-0.116325	0.00789724	0	1	0	0	-0.49974	-0.32944	15
1	196	85	23	168	1	2	203	-0.126652	0.0158013	-0.144313	0.00980168	0	1	0	0	-0.20055	-0.27231	15
1	198	62	19	174	1	1	108	-0.00203518	0.0288685	-0.0335071	0.0143588	1	0	0	0	0.39518	-0.1356	15
1	199	75	25	165	1	3	305	-0.0625063	0.0282148	-0.0906198	0.0182477	0	0	1	0	0.36538	-0.01894	15
1	200	66	24	163	1	1	106	-0.128365	0.0111971	-0.141153	0.00847624	1	0	0	0	-0.41045	-0.31207	15
1	201	71	28	176	1	3	305	-0.0380298	0.0208296	-0.0647906	0.0216327	0	0	1	0	0.02869	0.0826	15
1	203	57	22	167	1	2	203	-0.109374	0.0144351	-0.173339	0.0110505	0	1	0	0	-0.26284	-0.23485	15
1	204	59	22	160	1	3	304	-0.173692	0.00992054	-0.193984	0.0182597	0	0	1	0	-0.46865	-0.01858	15
1	205	58	23	169	1	1	104	-0.130779	0.00990676	-0.13137	0.00945947	1	0	0	0	-0.46928	-0.28258	15
1	206	44	22	154	1	2	204	-0.0612835	0.026028	-0.0775715	0.0133087	0	1	0	0	0.26568	-0.1671	15
1	208	78	20	174	0	3	306	-0.0964041	-999	-0.196717	0.0121755	0	0	1	0	-999	-0.2011	15
1	209	74	20	172	0	1	104	-0.153246	0.0112658	-0.167994	0.0116285	1	0	0	0	-0.40732	-0.21751	15
1	6	97	20	176	0	1	106	-0.148445	0.0119367	-0.113663	0.0109038	1	0	0	0	-0.37674	-0.23925	15
1	7	68	22	198	0	2	205	-0.0879973	0.0297089	-0.0631734	0.0266462	0	1	0	0	0.43349	0.233	15
1	8	103	21	195	0	2	205	-0.0420326	0.0107429	-0.0349487	0.0118348	0	1	0	0	-0.43116	-0.21132	15
1	10	89	25	172	0	3	304	-0.0255168	0.0234077	-0.074518	0.0192546	0	0	1	0	0.14622	0.01126	15
1	11	61	19	171	0	1	107	-0.0410121	0.0482668	-0.0549755	0.0178038	1	0	0	0	1.27953	-0.03226	15
1	12	68	20	178	0	2	205	-0.0946	0.0188755	-0.0911844	0.0161724	0	1	0	0	-0.0604	-0.0812	15
1	13	75	20	171	0	1	108	-0.114251	0.0129299	-0.164299	0.0125723	1	0	0	0	-0.33146	-0.1892	15
1	15	70	21	168	0	3	306	-0.0635516	0.00976704	-0.0750376	0.00902261	0	0	1	0	-0.47565	-0.29568	15
1	16	73	19	186	0	1	106	-0.0612498	0.0148934	-0.04673	0.0145258	1	0	0	0	-0.24194	-0.13059	15
1	17	64	20	170	0	3	304	-0.162118	0.0222434	-0.188411	0.0311131	0	0	1	0	0.09314	0.367	15
1	18	58	21	171	1	2	205	-0.0649236	0.0115324	-0.065001	0.00922186	0	1	0	0	-0.39517	-0.2897	15
1	20	69	21	172	0	3	305	-0.104057	0.0105052	-0.111813	0.0099063	0	0	1	0	-0.442	-0.26917	15
1	21	91	21	191	0	1	106	0.0011722	0.0632837	-0.0654631	0.0213527	1	0	0	0	1.96414	0.0742	15
1	23	78	20	187	0	2	202	-0.14933	0.024949	-0.182679	0.0125829	0	1	0	0	0.21649	-0.18888	15
1	24	53	19	162	1	2	204	-0.194785	0.0623431	-0.180602	0.0121437	0	1	0	0	1.92127	-0.20205	15
1	26	60	25	170	1	1	102	-0.0635882	0.00978405	-0.0695738	0.00948508	1	0	0	0	-0.47487	-0.28181	15
1	27	56	25	161	1	3	308	-0.112939	0.0108213	-0.12432	0.00768291	0	0	1	0	-0.42759	-0.33587	15
1	28	48	20	164	1	1	102	-0.100076	0.0140271	-0.0813685	0.00625036	1	0	0	0	-0.28144	-0.37884	15
1	29	92	20	159	1	3	304	-0.0903016	0.0174421	-0.107229	0.00863126	0	0	1	0	-0.12575	-0.30742	15
1	30	46	19	157	1	2	205	-0.129339	0.0644495	-0.162909	0.0343454	0	1	0	0	2.01729	0.46396	15
1	32	64	19	176	1	2	203	-0.0503531	0.0116395	-0.0658335	0.0123212	0	1	0	0	-0.39028	-0.19673	15
1	34	57	19	152	1	3	306	-0.144722	0.00941955	-0.16471	0.0135558	0	0	1	0	-0.49149	-0.15969	15
1	35	52	19	164	1	1	107	-0.0728144	0.0468107	-0.0885228	0.0259772	1	0	0	0	1.21315	0.21293	15
1	36	51	23	166	1	3	308	-0.11001	0.0166869	-0.152657	0.0119565	0	0	1	0	-0.16018	-0.20767	15
1	39	78	19	176	1	1	102	-0.0713065	0.0475761	-0.0969723	0.0075548	1	0	0	0	1.24804	-0.33971	15
1	40	66	18	165	1	3	306	-0.0523962	0.0165556	-0.102501	0.0143154	0	0	1	0	-0.16616	-0.13691	15
1	42	53	21	173	1	1	108	-0.0726704	0.0162005	-0.0888274	0.0182477	1	0	0	0	-0.18235	-0.01894	15
1	45	108	20	184	0	1	-999	-0.0450242	0.0122886	-0.0487343	0.0116767	1	0	0	0	-0.36069	-0.21606	15
1	46	57	20	161	1	3	-999	-0.104238	0.0234314	-0.113556	0.0254252	0	0	1	0	0.1473	0.19637	15
1	47	58	19	176	1	2	-999	-0.0811065	0.00592557	-0.0991975	0.00593002	0	1	0	0	-0.65078	-0.38845	15
1	49	71	21	176	0	2	-999	-0.0628548	0.0134982	-0.100982	0.00919187	0	1	0	0	-0.30555	-0.2906	15
1	50	65	19	173	0	1	-999	-0.128775	0.0103532	-0.143137	0.00893174	1	0	0	0	-0.44893	-0.29841	15
1	51	101	26	178	0	3	-999	-0.135194	0.00997662	-0.148421	0.00940576	0	0	1	0	-0.4661	-0.28419	15
1	52	66	20	181	0	1	-999	-0.164938	0.0132494	-0.188193	0.00921038	1	0	0	0	-0.31689	-0.29005	15
1	53	94	20	180	0	2	-999	-0.155314	0.0259868	-0.183141	0.0085459	0	1	0	0	0.2638	-0.30998	15
1	54	78	23	174	0	3	-999	-0.103736	0.0176141	-0.108358	0.0220806	0	0	1	0	-0.1179	0.09604	15
1	56	72	19	161	1	1	-999	-0.0965966	0.0657376	-0.0892308	0.0428717	1	0	0	0	2.07602	0.71974	15
1	58	74	27	162	1	2	-999	-0.0913244	0.0226156	-0.0815142	0.0162136	0	1	0	0	0.11011	-0.07996	15
1	59	69	19	174	1	3	-999	-0.091899	0.0513225	-0.031326	0.0526329	0	0	1	0	1.41884	1.01256	15
1	60	47	20	160	1	3	-999	-0.0980471	0.0217831	-0.0995502	0.016752	0	0	1	0	0.07215	-0.06381	15
1	61	59	22	181	0	2	-999	-0.120752	0.00998547	-0.096941	0.0100674	0	1	0	0	-0.46569	-0.26434	15
1	63	68	26	174	0	1	-999	-0.0522727	-999	-0.158506	0.016123	1	0	0	0	-999	-0.08268	15
1	65	88	23	176	0	1	108	-0.0530449	0.0202095	-0.0131925	0.0206852	1	0	0	0	0.00042	0.05418	15
1	67	42	21	149	1	2	203	-0.0150328	0.0569023	-0.0493316	0.0479486	0	1	0	0	1.67322	0.87204	15
1	68	64	22	179	1	1	107	-0.0779755	0.0285549	-0.106936	0.00954899	1	0	0	0	0.38088	-0.27989	15
1	69	66	19	161	1	3	306	-0.0625691	0.00663381	-0.0888836	0.00663316	0	0	1	0	-0.61849	-0.36736	15
1	70	67	21	156	1	2	201	-0.142621	0.00921786	-0.129045	0.00936128	0	1	0	0	-0.50069	-0.28552	15
1	72	89	21	171	1	1	108	-0.0693505	0.0125446	-0.112252	0.0108369	1	0	0	0	-0.34902	-0.24125	15
1	73	65	26	177	1	3	307	-0.110806	0.00850689	-0.125604	0.00719789	0	0	1	0	-0.5331	-0.35042	15
1	74	91	20	187	0	2	201	-0.104976	0.0100625	-0.122677	0.00927427	0	1	0	0	-0.46218	-0.28813	15
1	76	77	26	178	0	3	303	-0.0843169	0.00764654	-0.130083	0.00899946	0	0	1	0	-0.57232	-0.29637	15
1	77	88	35	188	0	1	108	-0.085128	0.0133492	-0.0915616	0.0132846	1	0	0	0	-0.31234	-0.16783	15
1	79	54	22	166	0	2	205	-0.114074	0.0209764	-0.127738	0.02043	0	1	0	0	0.03538	0.04652	15
1	80	50	19	161	1	2	206	-0.142472	0.0200257	-0.156348	0.0125662	0	1	0	0	-0.00796	-0.18938	15
1	81	61	19	156	1	1	107	-0.15586	0.0109467	-0.158176	0.011664	1	0	0	0	-0.42187	-0.21644	15
1	83	80	19	184	0	3	306	-0.107734	0.0120872	-0.126566	0.00820904	0	0	1	0	-0.36987	-0.32009	15
1	84	83	22	180	0	3	307	-0.0675747	0.010395	-0.109379	0.0105595	0	0	1	0	-0.44702	-0.24958	15
1	86	58	19	164	1	1	104	-0.145006	0.033841	-0.17149	0.0237757	1	0	0	0	0.62187	0.14689	15
1	87	48	21	164	1	2	205	-0.0825854	0.0205774	-0.0807858	0.016338	0	1	0	0	0.01719	-0.07623	15
1	89	81	24	185	0	2	201	-0.0852606	0.00940812	-0.104914	0.00974101	0	1	0	0	-0.49201	-0.27413	15
1	90	105	21	193	0	1	106	-0.0749253	0.0223595	-0.0794969	0.0252424	1	0	0	0	0.09843	0.19089	15
1	91	67	19	162	0	3	304	-0.140252	-999	-999	-999	0	0	1	0	-999	-999	15
1	92	62	19	172	0	3	307	-0.122729	0.0176431	-0.0943243	0.00912622	0	0	1	0	-0.11658	-0.29257	15
1	93	88	19	182	0	1	104	-0.0970784	0.00982372	-0.149504	0.0100458	1	0	0	0	-0.47307	-0.26499	15
1	95	81	20	176	0	2	203	-0.123322	0.00948705	-0.133102	0.0148189	0	1	0	0	-0.48841	-0.1218	15
1	96	71	22	188	0	2	201	-0.100388	0.0311715	-0.0957047	0.00926018	0	1	0	0	0.50017	-0.28855	15
1	98	80	18	185	0	3	308	-0.0921333	0.0110094	-0.118575	0.0104485	0	0	1	0	-0.41901	-0.25291	15
1	99	69	23	171	1	1	106	-0.169058	0.0234359	-0.142857	0.00894056	1	0	0	0	0.14751	-0.29814	15
1	100	50	21	168	1	2	205	-0.142189	0.00888866	-0.172102	0.0091341	0	1	0	0	-0.5157	-0.29234	15
1	101	76	23	171	1	3	304	-0.0540799	0.011049	-0.0555914	0.00779396	0	0	1	0	-0.41721	-0.33254	15
1	102	69	20	162	1	1	102	-0.0235965	0.0183158	-0.0981664	0.00948606	1	0	0	0	-0.08592	-0.28178	15
1	104	81	21	188	0	2	203	-0.0933312	0.0094901	-0.104088	0.00933898	0	1	0	0	-0.48828	-0.28619	15
1	106	53	20	177	0	3	306	-0.123261	0.0189409	-0.117754	0.0161988	0	0	1	0	-0.05742	-0.08041	15
1	107	102	29	173	0	1	102	-0.0290243	0.0150827	-0.0272772	0.0157087	1	0	0	0	-0.23331	-0.09511	15
1	108	71	22	179	0	3	307	-0.15816	0.00969376	-0.152334	0.00826425	0	0	1	0	-0.47899	-0.31843	15
1	110	66	22	161	1	2	206	-0.0855514	0.0104087	-0.105725	0.0105365	0	1	0	0	-0.4464	-0.25027	15
1	111	66	20	174	1	1	104	-0.0821769	0.011367	-0.0893998	0.0106425	1	0	0	0	-0.40271	-0.24709	15
1	112	60	19	168	1	1	102	-0.162364	0.0164697	-0.145079	0.0108787	1	0	0	0	-0.17008	-0.24	15
1	114	65	22	167	1	3	305	-0.00115467	0.017949	-0.0323701	0.0179277	0	0	1	0	-0.10264	-0.02854	15
1	115	79	19	183	1	2	202	-0.152354	0.0189556	-0.139816	0.0115757	0	1	0	0	-0.05675	-0.21909	15
1	116	64	19	157	1	1	108	-0.0494216	0.00644585	-0.0907429	0.00679539	1	0	0	0	-0.62706	-0.36249	15
1	117	58	19	162	1	2	204	-0.0833317	0.00833204	-0.162087	-999	0	1	0	0	-0.54107	-999	15
1	119	54	22	171	1	3	307	-0.109513	0.0233297	-0.106146	0.0187887	0	0	1	0	0.14266	-0.00271	15
1	120	59	20	161	1	3	304	-0.0819277	0.010572	-0.101722	0.00991075	0	0	1	0	-0.43895	-0.26904	15
1	121	50	21	154	1	1	105	-0.0804605	0.00790328	-0.0756301	0.00785713	1	0	0	0	-0.56062	-0.33064	15
1	123	77	22	172	1	2	202	-0.148562	0.0102223	-0.149429	0.0101716	0	1	0	0	-0.4549	-0.26121	15
1	124	71	20	169	1	3	308	-0.12897	0.0097377	-0.126551	0.00942262	0	0	1	0	-0.47699	-0.28368	15
1	125	51	23	166	1	2	204	-0.180836	0.0125963	-0.147891	0.0110923	0	1	0	0	-0.34667	-0.23359	15
1	127	69	21	170	0	1	107	-0.118793	0.0176536	-0.112385	0.00948822	1	0	0	0	-0.11611	-0.28171	15
1	128	88	21	185	0	3	304	-0.170286	0.0116036	-0.186475	0.0157708	0	0	1	0	-0.39192	-0.09325	15
1	129	60	19	176	0	1	105	-0.0983665	0.0144345	-0.06046	0.0116823	1	0	0	0	-0.26286	-0.21589	15
1	130	93	19	184	0	2	205	-0.0688578	0.013847	-0.0629916	0.014018	0	1	0	0	-0.28965	-0.14583	15
1	132	70	24	179	0	2	203	-0.108533	0.0214746	-0.143752	0.0210506	0	1	0	0	0.05809	0.06514	15
1	133	84	20	185	0	1	105	-0.100248	0.00882341	-0.100325	0.0104461	1	0	0	0	-0.51867	-0.25298	15
1	135	95	21	189	0	3	307	-0.106652	0.0101594	-0.0844797	0.00958566	0	0	1	0	-0.45776	-0.27879	15
1	137	84	20	192	0	3	304	-0.0868818	0.0166561	-0.0570881	0.0109461	0	0	1	0	-0.16158	-0.23798	15
1	138	71	20	176	0	2	202	-0.140628	0.0116885	-0.144108	0.0105486	0	1	0	0	-0.38805	-0.2499	15
1	139	82	25	170	0	1	104	-0.0838682	0.013622	-0.126096	0.0154806	1	0	0	0	-0.29991	-0.10195	15
1	141	74	19	183	0	3	308	-0.124065	0.0308974	-0.17429	0.0231114	0	0	1	0	0.48767	0.12696	15
1	142	70	25	174	0	1	106	-0.102842	0.0145679	-0.120701	0.015221	1	0	0	0	-0.25678	-0.10974	15
1	143	74	19	172	0	2	203	-0.168508	0.0471694	-0.163398	0.0228299	0	1	0	0	1.2295	0.11852	15
1	145	59	23	161	1	1	107	-0.114766	0.00797359	-0.149619	0.0279885	1	0	0	0	-0.55741	0.27327	15
1	146	62	24	172	1	2	205	-0.152357	0.00942526	-0.152123	0.00895004	0	1	0	0	-0.49123	-0.29786	15
1	147	52	20	166	1	3	305	-0.133573	0.0222637	-0.11019	0.0171612	0	0	1	0	0.09407	-0.05154	15
1	149	82	22	174	1	3	303	-0.0435569	0.0122678	-0.0443726	0.0113952	0	0	1	0	-0.36164	-0.22451	15
1	150	53	21	163	1	1	102	-0.0325463	0.0169057	-0.0347171	0.018404	1	0	0	0	-0.1502	-0.01425	15
1	152	101	21	173	0	2	203	-0.160398	0.0151045	-0.158459	0.0118301	0	1	0	0	-0.23232	-0.21146	15
1	153	59	21	170	1	3	306	-0.113481	0.008088	-0.123505	0.00853909	0	0	1	0	-0.5522	-0.31019	15
1	154	53	21	170	1	1	107	-0.13687	0.0152754	-0.151587	0.0125891	1	0	0	0	-0.22453	-0.18869	15
1	156	88	19	171	1	3	305	-0.060703	0.0266024	-0.0969523	0.0258988	0	0	1	0	0.29186	0.21058	15
1	157	56	25	167	1	1	106	-0.0820965	0.0229062	-0.135833	0.00955494	1	0	0	0	0.12336	-0.27971	15
1	159	78	24	183	0	2	205	-0.104161	0.0101211	-0.126766	0.0117243	0	1	0	0	-0.45951	-0.21464	15
1	161	57	19	160	1	1	104	-0.102363	0.0322687	-0.113042	0.0179249	1	0	0	0	0.55019	-0.02863	15
1	163	63	19	174	0	2	204	-0.146115	0.0101835	-0.157955	0.0113038	0	1	0	0	-0.45666	-0.22725	15
1	165	78	29	173	0	3	306	-0.145652	0.010146	-0.137589	0.0086512	0	0	1	0	-0.45837	-0.30682	15
1	166	88	24	183	0	2	201	-0.0500119	0.0214206	-0.0248614	0.0156482	0	1	0	0	0.05563	-0.09692	15
1	167	77	20	185	0	1	104	-0.0454652	0.0127232	-0.0177628	0.00993156	1	0	0	0	-0.34088	-0.26841	15
1	168	57	21	176	0	2	203	-999	0.079463	-999	-999	0	1	0	0	2.70175	-999	15
1	169	67	19	158	1	1	102	-0.0786714	0.0328091	-0.054214	0.019676	1	0	0	0	0.57483	0.02391	15
1	170	72	19	170	1	3	307	-0.125544	0.0185984	-0.11791	0.00967888	0	0	1	0	-0.07303	-0.27599	15
1	173	69	20	178	1	1	102	-0.148294	0.057846	-0.167297	0.05047	1	0	0	0	1.71624	0.94767	15
1	174	62	21	164	1	2	202	-0.129538	0.00834681	-0.130499	0.00839661	0	1	0	0	-0.5404	-0.31446	15
1	175	79	26	165	0	3	308	-0.109994	0.0105527	-0.127029	0.0101118	0	0	1	0	-0.43983	-0.26301	15
1	176	81	24	181	0	3	303	-0.0255882	0.0113111	-0.0426289	0.0100576	0	0	1	0	-0.40526	-0.26463	15
1	177	75	21	188	0	1	104	-0.158988	0.014499	-0.175835	0.0114082	1	0	0	0	-0.25992	-0.22412	15
1	178	65	21	175	0	2	204	-0.0434389	0.0158753	-0.111522	0.00917727	0	1	0	0	-0.19718	-0.29104	15
1	180	70	22	163	1	1	102	-0.131857	0.0217985	-0.131261	0.0200935	1	0	0	0	0.07286	0.03643	15
1	182	65	32	170	1	3	306	-0.16104	0.0100335	-0.189259	0.0101852	0	0	1	0	-0.4635	-0.2608	15
1	183	56	22	170	1	2	202	0.035216	0.0662482	-999	-999	0	1	0	0	2.09929	-999	15
1	184	47	23	159	1	1	107	-0.0701416	0.0123589	-0.104843	0.0112082	1	0	0	0	-0.35749	-0.23012	15
1	185	68	19	175	1	3	307	-0.125136	0.0122135	-0.14115	0.0107139	0	0	1	0	-0.36412	-0.24495	15
1	186	85	21	173	1	2	201	-0.0124016	0.0130699	-0.0399723	0.00957681	0	1	0	0	-0.32508	-0.27906	15
1	189	60	21	160	1	1	104	-0.139254	0.0321159	-0.128328	0.00881386	1	0	0	0	0.54322	-0.30194	15
1	190	107	19	175	1	3	307	-0.0567208	0.0145476	-0.0921011	0.0174903	0	0	1	0	-0.2577	-0.04166	15
1	191	83	22	190	0	2	202	-0.128741	0.0108231	-0.174842	0.0106682	0	1	0	0	-0.42751	-0.24632	15
1	192	78	19	192	0	3	304	-0.123271	0.00929584	-0.147579	0.00901366	0	0	1	0	-0.49713	-0.29595	15
1	193	82	23	172	0	1	108	-0.132265	0.0240861	-0.129048	0.0119413	1	0	0	0	0.17715	-0.20812	15
1	194	61	20	164	1	2	201	-0.109489	0.00923867	-0.114853	0.00767287	0	1	0	0	-0.49974	-0.33617	15
1	196	85	23	168	1	2	205	-0.126652	0.0158013	-0.143681	0.010488	0	1	0	0	-0.20055	-0.25172	15
1	198	62	19	174	1	1	105	-0.00203518	0.0288685	-0.00981059	0.0224573	1	0	0	0	0.39518	0.10734	15
1	199	75	25	165	1	3	307	-0.0625063	0.0282148	-0.111524	0.0223827	0	0	1	0	0.36538	0.1051	15
1	200	66	24	163	1	1	102	-0.128365	0.0111971	-0.133774	0.00837336	1	0	0	0	-0.41045	-0.31516	15
1	201	71	28	176	1	3	307	-0.0380298	0.0208296	-0.0639326	0.0219055	0	0	1	0	0.02869	0.09079	15
1	203	57	22	167	1	2	202	-0.109374	0.0144351	-0.194103	0.0121035	0	1	0	0	-0.26284	-0.20326	15
1	204	59	22	160	1	3	308	-0.173692	0.00992054	-0.182415	0.0126579	0	0	1	0	-0.46865	-0.18663	15
1	205	58	23	169	1	1	108	-0.130779	0.00990676	-0.130276	0.00833833	1	0	0	0	-0.46928	-0.31621	15
1	206	44	22	154	1	2	201	-0.0612835	0.026028	-0.0812539	0.0136207	0	1	0	0	0.26568	-0.15774	15
1	208	78	20	174	0	3	305	-0.0964041	-999	-0.202493	0.0104618	0	0	1	0	-999	-0.25251	15
1	209	74	20	172	0	1	102	-0.153246	0.0112658	-0.170174	0.0115731	1	0	0	0	-0.40732	-0.21917	15
1	6	97	20	176	0	1	107	-0.148445	0.0119367	-0.101473	0.0109526	1	0	0	0	-0.37674	-0.23778	15
1	7	68	22	198	0	2	201	-0.0879973	0.0297089	-0.0962112	0.0234739	0	1	0	0	0.43349	0.13784	15
1	8	103	21	195	0	2	203	-0.0420326	0.0107429	-0.0390461	0.011315	0	1	0	0	-0.43116	-0.22691	15
1	10	89	25	172	0	3	303	-0.0255168	0.0234077	-0.0606803	0.019283	0	0	1	0	0.14622	0.01212	15
1	11	61	19	171	0	1	105	-0.0410121	0.0482668	-0.065194	0.0170369	1	0	0	0	1.27953	-0.05527	15
1	12	68	20	178	0	2	201	-0.0946	0.0188755	-0.116064	0.0176827	0	1	0	0	-0.0604	-0.03589	15
1	13	75	20	171	0	1	107	-0.114251	0.0129299	-0.171523	0.0125569	1	0	0	0	-0.33146	-0.18966	15
1	15	70	21	168	0	3	308	-0.0635516	0.00976704	-0.0804831	0.00829042	0	0	1	0	-0.47565	-0.31764	15
1	16	73	19	186	0	1	107	-0.0612498	0.0148934	-0.0513905	0.0146566	1	0	0	0	-0.24194	-0.12667	15
1	17	64	20	170	0	3	308	-0.162118	0.0222434	-0.151029	0.0311071	0	0	1	0	0.09314	0.36682	15
1	18	58	21	171	1	2	201	-0.0649236	0.0115324	-0.0579632	0.00908218	0	1	0	0	-0.39517	-0.29389	15
1	20	69	21	172	0	3	307	-0.104057	0.0105052	-0.131757	0.0106756	0	0	1	0	-0.442	-0.24609	15
1	21	91	21	191	0	1	107	0.0011722	0.0632837	-0.0607291	0.0233997	1	0	0	0	1.96414	0.13561	15
1	23	78	20	187	0	2	204	-0.14933	0.024949	-0.201022	0.0123399	0	1	0	0	0.21649	-0.19617	15
1	24	53	19	162	1	2	206	-0.194785	0.0623431	-0.18461	0.0122816	0	1	0	0	1.92127	-0.19792	15
1	26	60	25	170	1	1	105	-0.0635882	0.00978405	-0.0702205	0.00880278	1	0	0	0	-0.47487	-0.30227	15
1	27	56	25	161	1	3	303	-0.112939	0.0108213	-0.13953	0.0127095	0	0	1	0	-0.42759	-0.18508	15
1	28	48	20	164	1	1	107	-0.100076	0.0140271	-0.0824961	0.00612273	1	0	0	0	-0.28144	-0.38267	15
1	29	92	20	159	1	3	306	-0.0903016	0.0174421	-0.104535	0.00852741	0	0	1	0	-0.12575	-0.31054	15
1	30	46	19	157	1	2	206	-0.129339	0.0644495	-0.142001	0.0207327	0	1	0	0	2.01729	0.0556	15
1	32	64	19	176	1	2	204	-0.0503531	0.0116395	-0.0651851	0.0113206	0	1	0	0	-0.39028	-0.22674	15
1	34	57	19	152	1	3	303	-0.144722	0.00941955	-0.160325	0.00998982	0	0	1	0	-0.49149	-0.26667	15
1	35	52	19	164	1	1	108	-0.0728144	0.0468107	-0.0947138	0.0241442	1	0	0	0	1.21315	0.15794	15
1	36	51	23	166	1	3	306	-0.11001	0.0166869	-0.185009	0.0119805	0	0	1	0	-0.16018	-0.20695	15
1	39	78	19	176	1	1	107	-0.0713065	0.0475761	-0.104565	0.00867359	1	0	0	0	1.24804	-0.30615	15
1	40	66	18	165	1	3	305	-0.0523962	0.0165556	-0.0877639	0.0151824	0	0	1	0	-0.16616	-0.1109	15
1	42	53	21	173	1	1	107	-0.0726704	0.0162005	-0.0899372	0.0202382	1	0	0	0	-0.18235	0.04077	15
1	45	108	20	184	0	1	-999	-0.0450242	0.0122886	-0.0506071	0.0114105	1	0	0	0	-0.36069	-0.22405	15
1	46	57	20	161	1	3	-999	-0.104238	0.0234314	-0.14262	0.0216828	0	0	1	0	0.1473	0.08411	15
1	47	58	19	176	1	2	-999	-0.0811065	0.00592557	-0.0883783	0.00641732	0	1	0	0	-0.65078	-0.37384	15
1	49	71	21	176	0	2	-999	-0.0628548	0.0134982	-0.0896073	0.00918647	0	1	0	0	-0.30555	-0.29076	15
1	50	65	19	173	0	1	-999	-0.128775	0.0103532	-0.147211	0.00927645	1	0	0	0	-0.44893	-0.28807	15
1	51	101	26	178	0	3	-999	-0.135194	0.00997662	-0.152265	0.00996047	0	0	1	0	-0.4661	-0.26755	15
1	52	66	20	181	0	1	-999	-0.164938	0.0132494	-0.192503	0.00960496	1	0	0	0	-0.31689	-0.27821	15
1	53	94	20	180	0	2	-999	-0.155314	0.0259868	-0.170552	0.00719222	0	1	0	0	0.2638	-0.35059	15
1	54	78	23	174	0	3	-999	-0.103736	0.0176141	-0.11001	0.0232915	0	0	1	0	-0.1179	0.13236	15
1	56	72	19	161	1	1	-999	-0.0965966	0.0657376	-0.104321	-999	1	0	0	0	2.07602	-999	15
1	58	74	27	162	1	2	-999	-0.0913244	0.0226156	-0.0749053	0.0221091	0	1	0	0	0.11011	0.09689	15
1	59	69	19	174	1	3	-999	-0.091899	0.0513225	-0.0358744	-999	0	0	1	0	1.41884	-999	15
1	60	47	20	160	1	3	-999	-0.0980471	0.0217831	-0.10346	0.0132706	0	0	1	0	0.07215	-0.16825	15
1	61	59	22	181	0	2	-999	-0.120752	0.00998547	-0.103346	0.00923402	0	1	0	0	-0.46569	-0.28934	15
1	63	68	26	174	0	1	-999	-0.0522727	-999	-0.130118	0.0147408	1	0	0	0	-999	-0.12414	15
1	65	88	23	176	0	1	105	-0.0530449	0.0202095	-0.008615	0.0227564	1	0	0	0	0.00042	0.11631	15
1	67	42	21	149	1	2	202	-0.0150328	0.0569023	-0.0328705	0.0462283	0	1	0	0	1.67322	0.82043	15
1	68	64	22	179	1	1	104	-0.0779755	0.0285549	-0.147672	0.0103643	1	0	0	0	0.38088	-0.25543	15
1	69	66	19	161	1	3	305	-0.0625691	0.00663381	-0.0858671	0.00668162	0	0	1	0	-0.61849	-0.36591	15
1	70	67	21	156	1	2	206	-0.142621	0.00921786	-0.142613	0.00977917	0	1	0	0	-0.50069	-0.27298	15
1	72	89	21	171	1	1	104	-0.0693505	0.0125446	-0.109686	0.0106036	1	0	0	0	-0.34902	-0.24825	15
1	73	65	26	177	1	3	305	-0.110806	0.00850689	-0.127308	0.00754657	0	0	1	0	-0.5331	-0.33996	15
1	74	91	20	187	0	2	203	-0.104976	0.0100625	-0.128439	0.00968989	0	1	0	0	-0.46218	-0.27566	15
1	76	77	26	178	0	3	307	-0.0843169	0.00764654	-0.13864	0.00911077	0	0	1	0	-0.57232	-0.29304	15
1	77	88	35	188	0	1	104	-0.085128	0.0133492	-0.0980778	0.0134556	1	0	0	0	-0.31234	-0.1627	15
1	79	54	22	166	0	2	206	-0.114074	0.0209764	-0.133071	0.023895	0	1	0	0	0.03538	0.15047	15
1	80	50	19	161	1	2	203	-0.142472	0.0200257	-0.176355	0.0497446	0	1	0	0	-0.00796	0.92592	15
1	81	61	19	156	1	1	105	-0.15586	0.0109467	-0.144689	0.00965884	1	0	0	0	-0.42187	-0.27659	15
1	83	80	19	184	0	3	308	-0.107734	0.0120872	-0.12742	0.0081986	0	0	1	0	-0.36987	-0.3204	15
1	84	83	22	180	0	3	303	-0.0675747	0.010395	-0.116046	0.01017	0	0	1	0	-0.44702	-0.26126	15
1	86	58	19	164	1	1	105	-0.145006	0.033841	-0.198444	0.0284262	1	0	0	0	0.62187	0.2864	15
1	87	48	21	164	1	2	201	-0.0825854	0.0205774	-0.0946136	0.0145641	0	1	0	0	0.01719	-0.12945	15
1	89	81	24	185	0	2	204	-0.0852606	0.00940812	-0.104778	0.00985963	0	1	0	0	-0.49201	-0.27057	15
1	90	105	21	193	0	1	108	-0.0749253	0.0223595	-0.0771726	0.0155652	1	0	0	0	0.09843	-0.09941	15
1	91	67	19	162	0	3	308	-0.140252	-999	-0.0971083	-999	0	0	1	0	-999	-999	15
1	92	62	19	172	0	3	305	-0.122729	0.0176431	-0.069814	0.00892329	0	0	1	0	-0.11658	-0.29866	15
1	93	88	19	182	0	1	102	-0.0970784	0.00982372	-0.15469	0.0104932	1	0	0	0	-0.47307	-0.25157	15
1	95	81	20	176	0	2	206	-0.123322	0.00948705	-0.137126	0.0118076	0	1	0	0	-0.48841	-0.21213	15
1	96	71	22	188	0	2	205	-0.100388	0.0311715	-0.104185	0.0117101	0	1	0	0	0.50017	-0.21506	15
1	98	80	18	185	0	3	307	-0.0921333	0.0110094	-0.0987817	0.00935998	0	0	1	0	-0.41901	-0.28556	15
1	99	69	23	171	1	1	108	-0.169058	0.0234359	-0.15295	0.00932987	1	0	0	0	0.14751	-0.28646	15
1	100	50	21	168	1	2	201	-0.142189	0.00888866	-0.189489	0.00944405	0	1	0	0	-0.5157	-0.28304	15
1	101	76	23	171	1	3	303	-0.0540799	0.011049	-0.0567463	0.00900951	0	0	1	0	-0.41721	-0.29607	15
1	102	69	20	162	1	1	104	-0.0235965	0.0183158	-0.0910975	0.00944702	1	0	0	0	-0.08592	-0.28295	15
1	104	81	21	188	0	2	204	-0.0933312	0.0094901	-0.103783	0.00972804	0	1	0	0	-0.48828	-0.27452	15
1	106	53	20	177	0	3	307	-0.123261	0.0189409	-0.124602	0.0172471	0	0	1	0	-0.05742	-0.04896	15
1	107	102	29	173	0	1	106	-0.0290243	0.0150827	-0.0223836	0.0150052	1	0	0	0	-0.23331	-0.11621	15
1	108	71	22	179	0	3	308	-0.15816	0.00969376	-0.151248	0.008142	0	0	1	0	-0.47899	-0.3221	15
1	110	66	22	161	1	2	203	-0.0855514	0.0104087	-0.127484	0.0105366	0	1	0	0	-0.4464	-0.25026	15
1	111	66	20	174	1	1	108	-0.0821769	0.011367	-0.0894316	0.0105062	1	0	0	0	-0.40271	-0.25118	15
1	112	60	19	168	1	1	107	-0.162364	0.0164697	-0.146751	0.0103865	1	0	0	0	-0.17008	-0.25477	15
1	114	65	22	167	1	3	306	-0.00115467	0.017949	-0.0549677	0.0160066	0	0	1	0	-0.10264	-0.08617	15
1	115	79	19	183	1	2	204	-0.152354	0.0189556	-0.14475	0.0115322	0	1	0	0	-0.05675	-0.2204	15
1	116	64	19	157	1	1	102	-0.0494216	0.00644585	-0.0982136	0.0064833	1	0	0	0	-0.62706	-0.37186	15
1	117	58	19	162	1	2	203	-0.0833317	0.00833204	-0.131074	0.00858992	0	1	0	0	-0.54107	-0.30866	15
1	119	54	22	171	1	3	308	-0.109513	0.0233297	-0.108187	0.0187729	0	0	1	0	0.14266	-0.00319	15
1	120	59	20	161	1	3	303	-0.0819277	0.010572	-0.0995234	0.0108208	0	0	1	0	-0.43895	-0.24174	15
1	121	50	21	154	1	1	107	-0.0804605	0.00790328	-0.0884192	0.00779018	1	0	0	0	-0.56062	-0.33265	15
1	123	77	22	172	1	2	206	-0.148562	0.0102223	-0.148869	0.00986565	0	1	0	0	-0.4549	-0.27039	15
1	124	71	20	169	1	3	307	-0.12897	0.0097377	-0.119875	0.00811149	0	0	1	0	-0.47699	-0.32301	15
1	125	51	23	166	1	2	205	-0.180836	0.0125963	-0.13847	0.0115575	0	1	0	0	-0.34667	-0.21964	15
1	127	69	21	170	0	1	104	-0.118793	0.0176536	-0.138628	0.0102568	1	0	0	0	-0.11611	-0.25866	15
1	128	88	21	185	0	3	305	-0.170286	0.0116036	-0.193134	0.0160482	0	0	1	0	-0.39192	-0.08493	15
1	129	60	19	176	0	1	108	-0.0983665	0.0144345	-0.100261	0.0133991	1	0	0	0	-0.26286	-0.16439	15
1	130	93	19	184	0	2	203	-0.0688578	0.013847	-0.0766505	0.0134473	0	1	0	0	-0.28965	-0.16295	15
1	132	70	24	179	0	2	201	-0.108533	0.0214746	-0.185055	0.0206716	0	1	0	0	0.05809	0.05377	15
1	133	84	20	185	0	1	108	-0.100248	0.00882341	-0.0965128	0.00865489	1	0	0	0	-0.51867	-0.30671	15
1	135	95	21	189	0	3	304	-0.106652	0.0101594	-0.0856703	0.010973	0	0	1	0	-0.45776	-0.23717	15
1	137	84	20	192	0	3	308	-0.0868818	0.0166561	-0.0584196	0.0106601	0	0	1	0	-0.16158	-0.24656	15
1	138	71	20	176	0	2	206	-0.140628	0.0116885	-0.14313	0.00946371	0	1	0	0	-0.38805	-0.28245	15
1	139	82	25	170	0	1	105	-0.0838682	0.013622	-0.129416	0.0177605	1	0	0	0	-0.29991	-0.03356	15
1	141	74	19	183	0	3	303	-0.124065	0.0308974	-0.168008	0.0293652	0	0	1	0	0.48767	0.31456	15
1	142	70	25	174	0	1	108	-0.102842	0.0145679	-0.121857	0.0158103	1	0	0	0	-0.25678	-0.09206	15
1	143	74	19	172	0	2	205	-0.168508	0.0471694	-0.153964	0.0200204	0	1	0	0	1.2295	0.03424	15
1	145	59	23	161	1	1	106	-0.114766	0.00797359	-0.144599	0.00842018	1	0	0	0	-0.55741	-0.31375	15
1	146	62	24	172	1	2	206	-0.152357	0.00942526	-0.142708	0.00838879	0	1	0	0	-0.49123	-0.31469	15
1	147	52	20	166	1	3	306	-0.133573	0.0222637	-0.123274	0.0184551	0	0	1	0	0.09407	-0.01272	15
1	149	82	22	174	1	3	308	-0.0435569	0.0122678	-0.0589335	0.0116473	0	0	1	0	-0.36164	-0.21694	15
1	150	53	21	163	1	1	105	-0.0325463	0.0169057	-0.033217	0.0163462	1	0	0	0	-0.1502	-0.07598	15
1	152	101	21	173	0	2	201	-0.160398	0.0151045	-0.162391	0.0125908	0	1	0	0	-0.23232	-0.18864	15
1	153	59	21	170	1	3	305	-0.113481	0.008088	-0.129159	0.00890228	0	0	1	0	-0.5522	-0.29929	15
1	154	53	21	170	1	1	106	-0.13687	0.0152754	-0.141912	0.00877343	1	0	0	0	-0.22453	-0.30316	15
1	156	88	19	171	1	3	307	-0.060703	0.0266024	-0.0954587	0.0135401	0	0	1	0	0.29186	-0.16016	15
1	157	56	25	167	1	1	105	-0.0820965	0.0229062	-0.122694	-999	1	0	0	0	0.12336	-999	15
1	159	78	24	183	0	2	202	-0.104161	0.0101211	-0.124467	0.0101808	0	1	0	0	-0.45951	-0.26094	15
1	161	57	19	160	1	1	105	-0.102363	0.0322687	-0.100751	0.0141793	1	0	0	0	0.55019	-0.14099	15
1	163	63	19	174	0	2	203	-0.146115	0.0101835	-0.155464	0.0107251	0	1	0	0	-0.45666	-0.24461	15
1	165	78	29	173	0	3	307	-0.145652	0.010146	-0.145484	0.00871264	0	0	1	0	-0.45837	-0.30498	15
1	166	88	24	183	0	2	203	-0.0500119	0.0214206	-0.0517983	0.0179611	0	1	0	0	0.05563	-0.02754	15
1	167	77	20	185	0	1	108	-0.0454652	0.0127232	-0.0406417	0.0101369	1	0	0	0	-0.34088	-0.26225	15
1	168	57	21	176	0	2	204	-999	0.079463	-0.0188985	-999	0	1	0	0	2.70175	-999	15
1	169	67	19	158	1	1	104	-0.0786714	0.0328091	-0.0493456	0.0205998	1	0	0	0	0.57483	0.05162	15
1	170	72	19	170	1	3	304	-0.125544	0.0185984	-0.120375	0.00949469	0	0	1	0	-0.07303	-0.28152	15
1	173	69	20	178	1	1	108	-0.148294	0.057846	-0.160627	-999	1	0	0	0	1.71624	-999	15
1	174	62	21	164	1	2	203	-0.129538	0.00834681	-0.143968	0.00865021	0	1	0	0	-0.5404	-0.30685	15
1	175	79	26	165	0	3	307	-0.109994	0.0105527	-0.127214	0.010051	0	0	1	0	-0.43983	-0.26483	15
1	176	81	24	181	0	3	308	-0.0255882	0.0113111	-0.0316241	0.01004	0	0	1	0	-0.40526	-0.26516	15
1	177	75	21	188	0	1	108	-0.158988	0.014499	-0.18	0.0118257	1	0	0	0	-0.25992	-0.21159	15
1	178	65	21	175	0	2	206	-0.0434389	0.0158753	-0.10838	0.00974953	0	1	0	0	-0.19718	-0.27387	15
1	180	70	22	163	1	1	104	-0.131857	0.0217985	-0.144394	0.0225629	1	0	0	0	0.07286	0.11051	15
1	182	65	32	170	1	3	304	-0.16104	0.0100335	-0.188758	0.0124198	0	0	1	0	-0.4635	-0.19377	15
1	183	56	22	170	1	2	201	0.035216	0.0662482	-0.0564055	0.0450435	0	1	0	0	2.09929	0.78489	15
1	184	47	23	159	1	1	108	-0.0701416	0.0123589	-0.109356	0.0110487	1	0	0	0	-0.35749	-0.2349	15
1	185	68	19	175	1	3	304	-0.125136	0.0122135	-0.130885	0.0100551	0	0	1	0	-0.36412	-0.26471	15
1	186	85	21	173	1	2	205	-0.0124016	0.0130699	-0.0262736	0.0107828	0	1	0	0	-0.32508	-0.24288	15
1	189	60	21	160	1	1	105	-0.139254	0.0321159	-0.129451	0.00849438	1	0	0	0	0.54322	-0.31153	15
1	190	107	19	175	1	3	308	-0.0567208	0.0145476	-0.0925879	0.0187393	0	0	1	0	-0.2577	-0.00419	15
1	191	83	22	190	0	2	203	-0.128741	0.0108231	-0.148147	0.00986943	0	1	0	0	-0.42751	-0.27028	15
1	192	78	19	192	0	3	308	-0.123271	0.00929584	-0.135937	0.00924116	0	0	1	0	-0.49713	-0.28912	15
1	193	82	23	172	0	1	106	-0.132265	0.0240861	-0.131148	0.0109559	1	0	0	0	0.17715	-0.23768	15
1	194	61	20	164	1	2	206	-0.109489	0.00923867	-0.118156	0.00780915	0	1	0	0	-0.49974	-0.33208	15
1	196	85	23	168	1	2	206	-0.126652	0.0158013	-0.121505	0.0271886	0	1	0	0	-0.20055	0.24927	15
1	198	62	19	174	1	1	102	-0.00203518	0.0288685	-0.0113329	0.0177707	1	0	0	0	0.39518	-0.03325	15
1	199	75	25	165	1	3	308	-0.0625063	0.0282148	-0.128197	0.0153511	0	0	1	0	0.36538	-0.10584	15
1	200	66	24	163	1	1	108	-0.128365	0.0111971	-0.125791	0.00943788	1	0	0	0	-0.41045	-0.28322	15
1	201	71	28	176	1	3	304	-0.0380298	0.0208296	-0.0638242	0.0184721	0	0	1	0	0.02869	-0.01221	15
1	203	57	22	167	1	2	206	-0.109374	0.0144351	-0.16528	0.0112454	0	1	0	0	-0.26284	-0.229	15
1	204	59	22	160	1	3	306	-0.173692	0.00992054	-0.174863	0.010128	0	0	1	0	-0.46865	-0.26252	15
1	205	58	23	169	1	1	107	-0.130779	0.00990676	-0.126848	0.00782909	1	0	0	0	-0.46928	-0.33148	15
1	206	44	22	154	1	2	206	-0.0612835	0.026028	-0.0752674	0.0133807	0	1	0	0	0.26568	-0.16495	15
1	208	78	20	174	0	3	307	-0.0964041	-999	-0.17094	0.0105509	0	0	1	0	-999	-0.24983	15
1	209	74	20	172	0	1	106	-0.153246	0.0112658	-0.17814	0.0116385	1	0	0	0	-0.40732	-0.21721	15
1	6	97	20	176	0	1	102	-0.148445	0.0119367	-0.113805	0.0113333	1	0	0	0	-0.37674	-0.22636	15
1	7	68	22	198	0	2	202	-0.0879973	0.0297089	-0.0746282	0.0228043	0	1	0	0	0.43349	0.11775	15
1	8	103	21	195	0	2	204	-0.0420326	0.0107429	-0.0394362	0.0117106	0	1	0	0	-0.43116	-0.21505	15
1	10	89	25	172	0	3	306	-0.0255168	0.0234077	-0.0227435	0.0202473	0	0	1	0	0.14622	0.04104	15
1	11	61	19	171	0	1	104	-0.0410121	0.0482668	-0.0716088	0.0201294	1	0	0	0	1.27953	0.03751	15
1	12	68	20	178	0	2	204	-0.0946	0.0188755	-0.093192	0.016335	0	1	0	0	-0.0604	-0.07632	15
1	13	75	20	171	0	1	104	-0.114251	0.0129299	-0.132875	0.0131119	1	0	0	0	-0.33146	-0.17301	15
1	15	70	21	168	0	3	303	-0.0635516	0.00976704	-0.081969	0.0083581	0	0	1	0	-0.47565	-0.31561	15
1	16	73	19	186	0	1	108	-0.0612498	0.0148934	-0.0502271	0.0145151	1	0	0	0	-0.24194	-0.13091	15
1	17	64	20	170	0	3	306	-0.162118	0.0222434	-0.166664	0.0284158	0	0	1	0	0.09314	0.28608	15
1	18	58	21	171	1	2	202	-0.0649236	0.0115324	-0.0589626	0.00893367	0	1	0	0	-0.39517	-0.29835	15
1	20	69	21	172	0	3	304	-0.104057	0.0105052	-0.158033	0.0108105	0	0	1	0	-0.442	-0.24205	15
1	21	91	21	191	0	1	108	0.0011722	0.0632837	-0.050792	0.0187506	1	0	0	0	1.96414	-0.00385	15
1	23	78	20	187	0	2	206	-0.14933	0.024949	-0.151217	0.0115603	0	1	0	0	0.21649	-0.21955	15
1	24	53	19	162	1	2	201	-0.194785	0.0623431	-0.184204	0.0120474	0	1	0	0	1.92127	-0.20494	15
1	26	60	25	170	1	1	108	-0.0635882	0.00978405	-0.0761718	0.00995097	1	0	0	0	-0.47487	-0.26783	15
1	27	56	25	161	1	3	306	-0.112939	0.0108213	-0.129543	0.00849231	0	0	1	0	-0.42759	-0.31159	15
1	28	48	20	164	1	1	108	-0.100076	0.0140271	-0.0938191	0.00657722	1	0	0	0	-0.28144	-0.36904	15
1	29	92	20	159	1	3	308	-0.0903016	0.0174421	-0.100472	0.00918663	0	0	1	0	-0.12575	-0.29076	15
1	30	46	19	157	1	2	201	-0.129339	0.0644495	-0.173225	0.029309	0	1	0	0	2.01729	0.31288	15
1	32	64	19	176	1	2	205	-0.0503531	0.0116395	-0.0708449	0.0101767	0	1	0	0	-0.39028	-0.26106	15
1	34	57	19	152	1	3	305	-0.144722	0.00941955	-0.148225	0.00837256	0	0	1	0	-0.49149	-0.31518	15
1	35	52	19	164	1	1	104	-0.0728144	0.0468107	-0.0917948	0.0386409	1	0	0	0	1.21315	0.59282	15
1	36	51	23	166	1	3	304	-0.11001	0.0166869	-0.182813	0.0128132	0	0	1	0	-0.16018	-0.18197	15
1	39	78	19	176	1	1	108	-0.0713065	0.0475761	-0.14418	0.00891021	1	0	0	0	1.24804	-0.29905	15
1	40	66	18	165	1	3	303	-0.0523962	0.0165556	-0.0799957	0.012079	0	0	1	0	-0.16616	-0.20399	15
1	42	53	21	173	1	1	106	-0.0726704	0.0162005	-0.0904879	0.016735	1	0	0	0	-0.18235	-0.06432	15
1	45	108	20	184	0	1	-999	-0.0450242	0.0122886	-0.0544555	0.0114568	1	0	0	0	-0.36069	-0.22266	15
1	46	57	20	161	1	3	-999	-0.104238	0.0234314	-0.122849	0.0249076	0	0	1	0	0.1473	0.18084	15
1	47	58	19	176	1	2	-999	-0.0811065	0.00592557	-0.111859	0.00588956	0	1	0	0	-0.65078	-0.38967	15
1	49	71	21	176	0	2	-999	-0.0628548	0.0134982	-0.0892384	0.00938433	0	1	0	0	-0.30555	-0.28483	15
1	50	65	19	173	0	1	-999	-0.128775	0.0103532	-0.141184	0.00904202	1	0	0	0	-0.44893	-0.2951	15
1	51	101	26	178	0	3	-999	-0.135194	0.00997662	-0.148548	0.00948492	0	0	1	0	-0.4661	-0.28181	15
1	52	66	20	181	0	1	-999	-0.164938	0.0132494	-0.192729	0.00939512	1	0	0	0	-0.31689	-0.28451	15
1	53	94	20	180	0	2	-999	-0.155314	0.0259868	-0.175342	0.00752867	0	1	0	0	0.2638	-0.3405	15
1	54	78	23	174	0	3	-999	-0.103736	0.0176141	-0.107856	0.0226006	0	0	1	0	-0.1179	0.11164	15
1	56	72	19	161	1	1	-999	-0.0965966	0.0657376	-0.104742	-999	1	0	0	0	2.07602	-999	15
1	58	74	27	162	1	2	-999	-0.0913244	0.0226156	-0.074087	0.0154747	0	1	0	0	0.11011	-0.10213	15
1	59	69	19	174	1	3	-999	-0.091899	0.0513225	-0.0365086	-999	0	0	1	0	1.41884	-999	15
1	60	47	20	160	1	3	-999	-0.0980471	0.0217831	-0.0677174	0.0138422	0	0	1	0	0.07215	-0.1511	15
1	61	59	22	181	0	2	-999	-0.120752	0.00998547	-0.110966	0.00996168	0	1	0	0	-0.46569	-0.26751	15
1	63	68	26	174	0	1	-999	-0.0522727	-999	-0.0913609	0.0132634	1	0	0	0	-999	-0.16846	15
1	65	88	23	176	0	1	107	-0.0530449	0.0202095	-0.0114049	0.0225584	1	0	0	0	0.00042	0.11037	15
1	67	42	21	149	1	2	204	-0.0150328	0.0569023	-0.0492965	-999	0	1	0	0	1.67322	-999	15
1	68	64	22	179	1	1	102	-0.0779755	0.0285549	-0.125313	0.0101858	1	0	0	0	0.38088	-0.26079	15
1	69	66	19	161	1	3	308	-0.0625691	0.00663381	-0.0911274	0.00679656	0	0	1	0	-0.61849	-0.36246	15
1	70	67	21	156	1	2	205	-0.142621	0.00921786	-0.149601	0.0098326	0	1	0	0	-0.50069	-0.27138	15
1	72	89	21	171	1	1	107	-0.0693505	0.0125446	-0.113865	0.0108962	1	0	0	0	-0.34902	-0.23948	15
1	73	65	26	177	1	3	303	-0.110806	0.00850689	-0.116401	0.00735287	0	0	1	0	-0.5331	-0.34577	15
1	74	91	20	187	0	2	204	-0.104976	0.0100625	-0.129463	0.00984043	0	1	0	0	-0.46218	-0.27115	15
1	76	77	26	178	0	3	305	-0.0843169	0.00764654	-0.136596	0.00838078	0	0	1	0	-0.57232	-0.31493	15
1	77	88	35	188	0	1	107	-0.085128	0.0133492	-0.0962947	0.0130509	1	0	0	0	-0.31234	-0.17484	15
1	79	54	22	166	0	2	201	-0.114074	0.0209764	-0.160869	0.0273418	0	1	0	0	0.03538	0.25387	15
1	80	50	19	161	1	2	205	-0.142472	0.0200257	-0.151773	0.0105802	0	1	0	0	-0.00796	-0.24895	15
1	81	61	19	156	1	1	102	-0.15586	0.0109467	-0.152402	0.0274937	1	0	0	0	-0.42187	0.25842	15
1	83	80	19	184	0	3	304	-0.107734	0.0120872	-0.134518	0.00946823	0	0	1	0	-0.36987	-0.28231	15
1	84	83	22	180	0	3	308	-0.0675747	0.010395	-0.107487	0.0103071	0	0	1	0	-0.44702	-0.25715	15
1	86	58	19	164	1	1	102	-0.145006	0.033841	-0.175492	0.0264095	1	0	0	0	0.62187	0.2259	15
1	87	48	21	164	1	2	202	-0.0825854	0.0205774	-0.0756279	0.0145346	0	1	0	0	0.01719	-0.13033	15
1	89	81	24	185	0	2	205	-0.0852606	0.00940812	-0.105669	0.00990336	0	1	0	0	-0.49201	-0.26926	15
1	90	105	21	193	0	1	102	-0.0749253	0.0223595	-0.0827596	0.0168078	1	0	0	0	0.09843	-0.06214	15
1	91	67	19	162	0	3	303	-0.140252	-999	-999	-999	0	0	1	0	-999	-999	15
1	92	62	19	172	0	3	304	-0.122729	0.0176431	-0.0756261	0.00927703	0	0	1	0	-0.11658	-0.28805	15
1	93	88	19	182	0	1	108	-0.0970784	0.00982372	-0.135839	0.0102212	1	0	0	0	-0.47307	-0.25972	15
1	95	81	20	176	0	2	201	-0.123322	0.00948705	-0.125937	0.0108433	0	1	0	0	-0.48841	-0.24106	15
1	96	71	22	188	0	2	204	-0.100388	0.0311715	-0.0950313	0.0100972	0	1	0	0	0.50017	-0.26345	15
1	98	80	18	185	0	3	304	-0.0921333	0.0110094	-0.0934482	0.00939828	0	0	1	0	-0.41901	-0.28441	15
1	99	69	23	171	1	1	102	-0.169058	0.0234359	-0.159573	0.00997791	1	0	0	0	0.14751	-0.26702	15
1	100	50	21	168	1	2	202	-0.142189	0.00888866	-0.182295	0.00930949	0	1	0	0	-0.5157	-0.28707	15
1	101	76	23	171	1	3	306	-0.0540799	0.011049	-0.0554547	0.00866676	0	0	1	0	-0.41721	-0.30636	15
1	102	69	20	162	1	1	106	-0.0235965	0.0183158	-0.0950898	0.00989509	1	0	0	0	-0.08592	-0.26951	15
1	104	81	21	188	0	2	201	-0.0933312	0.0094901	-0.102818	0.00943488	0	1	0	0	-0.48828	-0.28331	15
1	106	53	20	177	0	3	308	-0.123261	0.0189409	-0.130211	0.0171639	0	0	1	0	-0.05742	-0.05146	15
1	107	102	29	173	0	1	105	-0.0290243	0.0150827	-0.0221293	0.0170956	1	0	0	0	-0.23331	-0.0535	15
1	108	71	22	179	0	3	304	-0.15816	0.00969376	-0.156926	0.00849454	0	0	1	0	-0.47899	-0.31152	15
1	110	66	22	161	1	2	204	-0.0855514	0.0104087	-0.132987	0.0112639	0	1	0	0	-0.4464	-0.22845	15
1	111	66	20	174	1	1	102	-0.0821769	0.011367	-0.0905588	0.0106364	1	0	0	0	-0.40271	-0.24727	15
1	112	60	19	168	1	1	105	-0.162364	0.0164697	-0.131838	0.0101686	1	0	0	0	-0.17008	-0.2613	15
1	114	65	22	167	1	3	307	-0.00115467	0.017949	-0.0656663	0.0155203	0	0	1	0	-0.10264	-0.10076	15
1	115	79	19	183	1	2	203	-0.152354	0.0189556	-0.132028	0.0118688	0	1	0	0	-0.05675	-0.2103	15
1	116	64	19	157	1	1	104	-0.0494216	0.00644585	-0.102655	0.00708216	1	0	0	0	-0.62706	-0.35389	15
1	117	58	19	162	1	2	206	-0.0833317	0.00833204	-0.122238	0.00797183	0	1	0	0	-0.54107	-0.3272	15
1	119	54	22	171	1	3	305	-0.109513	0.0233297	-0.109878	0.0179303	0	0	1	0	0.14266	-0.02846	15
1	120	59	20	161	1	3	307	-0.0819277	0.010572	-0.0994883	0.00940739	0	0	1	0	-0.43895	-0.28414	15
1	121	50	21	154	1	1	104	-0.0804605	0.00790328	-0.0805671	0.00708731	1	0	0	0	-0.56062	-0.35374	15
1	123	77	22	172	1	2	205	-0.148562	0.0102223	-0.146638	0.00969897	0	1	0	0	-0.4549	-0.27539	15
1	124	71	20	169	1	3	305	-0.12897	0.0097377	-0.121883	0.00815347	0	0	1	0	-0.47699	-0.32175	15
1	125	51	23	166	1	2	203	-0.180836	0.0125963	-0.147254	0.0114138	0	1	0	0	-0.34667	-0.22395	15
1	127	69	21	170	0	1	106	-0.118793	0.0176536	-0.149114	0.0116876	1	0	0	0	-0.11611	-0.21574	15
1	128	88	21	185	0	3	306	-0.170286	0.0116036	-0.189902	0.0105355	0	0	1	0	-0.39192	-0.2503	15
1	129	60	19	176	0	1	107	-0.0983665	0.0144345	-0.108344	0.0123654	1	0	0	0	-0.26286	-0.1954	15
1	130	93	19	184	0	2	206	-0.0688578	0.013847	-0.0618684	0.0136552	0	1	0	0	-0.28965	-0.15671	15
1	132	70	24	179	0	2	205	-0.108533	0.0214746	-0.130347	0.0205473	0	1	0	0	0.05809	0.05004	15
1	133	84	20	185	0	1	106	-0.100248	0.00882341	-0.0786414	0.0092694	1	0	0	0	-0.51867	-0.28828	15
1	135	95	21	189	0	3	305	-0.106652	0.0101594	-0.0912806	0.0106314	0	0	1	0	-0.45776	-0.24742	15
1	137	84	20	192	0	3	306	-0.0868818	0.0166561	-0.0768633	0.0105215	0	0	1	0	-0.16158	-0.25072	15
1	138	71	20	176	0	2	201	-0.140628	0.0116885	-0.111164	0.0159018	0	1	0	0	-0.38805	-0.08932	15
1	139	82	25	170	0	1	108	-0.0838682	0.013622	-0.122972	0.0160567	1	0	0	0	-0.29991	-0.08467	15
1	141	74	19	183	0	3	307	-0.124065	0.0308974	-0.188211	0.020558	0	0	1	0	0.48767	0.05036	15
1	142	70	25	174	0	1	102	-0.102842	0.0145679	-0.127831	0.0146281	1	0	0	0	-0.25678	-0.12752	15
1	143	74	19	172	0	2	201	-0.168508	0.0471694	-0.137438	0.0193049	0	1	0	0	1.2295	0.01277	15
1	145	59	23	161	1	1	105	-0.114766	0.00797359	-0.143824	0.00812309	1	0	0	0	-0.55741	-0.32266	15
1	146	62	24	172	1	2	202	-0.152357	0.00942526	-0.153832	0.00910039	0	1	0	0	-0.49123	-0.29335	15
1	147	52	20	166	1	3	303	-0.133573	0.0222637	-0.10306	0.0164577	0	0	1	0	0.09407	-0.07264	15
1	149	82	22	174	1	3	307	-0.0435569	0.0122678	-0.0431132	0.0114302	0	0	1	0	-0.36164	-0.22346	15
1	150	53	21	163	1	1	104	-0.0325463	0.0169057	-0.0279524	0.018149	1	0	0	0	-0.1502	-0.0219	15
1	152	101	21	173	0	2	202	-0.160398	0.0151045	-0.155199	0.0151653	0	1	0	0	-0.23232	-0.11141	15
1	153	59	21	170	1	3	304	-0.113481	0.008088	-0.127119	0.00889878	0	0	1	0	-0.5522	-0.2994	15
1	154	53	21	170	1	1	105	-0.13687	0.0152754	-0.168703	-999	1	0	0	0	-0.22453	-999	15
1	156	88	19	171	1	3	304	-0.060703	0.0266024	-0.0900825	0.0248437	0	0	1	0	0.29186	0.17893	15
1	157	56	25	167	1	1	108	-0.0820965	0.0229062	-0.120592	0.0487734	1	0	0	0	0.12336	0.89678	15
1	159	78	24	183	0	2	203	-0.104161	0.0101211	-0.135056	0.0102298	0	1	0	0	-0.45951	-0.25947	15
1	161	57	19	160	1	1	102	-0.102363	0.0322687	-0.112414	0.014443	1	0	0	0	0.55019	-0.13308	15
1	163	63	19	174	0	2	206	-0.146115	0.0101835	-0.13829	0.010144	0	1	0	0	-0.45666	-0.26204	15
1	165	78	29	173	0	3	304	-0.145652	0.010146	-0.151821	0.00831972	0	0	1	0	-0.45837	-0.31677	15
1	166	88	24	183	0	2	204	-0.0500119	0.0214206	-0.0531968	0.0153115	0	1	0	0	0.05563	-0.10702	15
1	167	77	20	185	0	1	105	-0.0454652	0.0127232	-0.0443733	0.0115904	1	0	0	0	-0.34088	-0.21865	15
1	168	57	21	176	0	2	205	-999	0.079463	-0.13331	-999	0	1	0	0	2.70175	-999	15
1	169	67	19	158	1	1	105	-0.0786714	0.0328091	-0.0597004	0.0229444	1	0	0	0	0.57483	0.12195	15
1	170	72	19	170	1	3	305	-0.125544	0.0185984	-0.10867	0.0103496	0	0	1	0	-0.07303	-0.25587	15
1	173	69	20	178	1	1	107	-0.148294	0.057846	-0.164199	0.0454716	1	0	0	0	1.71624	0.79773	15
1	174	62	21	164	1	2	204	-0.129538	0.00834681	-0.131967	0.00815661	0	1	0	0	-0.5404	-0.32166	15
1	175	79	26	165	0	3	304	-0.109994	0.0105527	-0.133544	0.00989319	0	0	1	0	-0.43983	-0.26956	15
1	176	81	24	181	0	3	304	-0.0255882	0.0113111	-0.0410836	0.00932733	0	0	1	0	-0.40526	-0.28654	15
1	177	75	21	188	0	1	105	-0.158988	0.014499	-0.166213	0.0114501	1	0	0	0	-0.25992	-0.22286	15
1	178	65	21	175	0	2	205	-0.0434389	0.0158753	-0.105603	0.00969341	0	1	0	0	-0.19718	-0.27556	15
1	180	70	22	163	1	1	107	-0.131857	0.0217985	-0.144961	0.0233189	1	0	0	0	0.07286	0.13319	15
1	182	65	32	170	1	3	305	-0.16104	0.0100335	-0.187985	0.0154611	0	0	1	0	-0.4635	-0.10254	15
1	183	56	22	170	1	2	205	0.035216	0.0662482	-0.0647873	0.0155802	0	1	0	0	2.09929	-0.09896	15
1	184	47	23	159	1	1	102	-0.0701416	0.0123589	-0.0913871	0.0103832	1	0	0	0	-0.35749	-0.25486	15
1	185	68	19	175	1	3	308	-0.125136	0.0122135	-0.127315	0.00972256	0	0	1	0	-0.36412	-0.27468	15
1	186	85	21	173	1	2	206	-0.0124016	0.0130699	-0.0295629	0.0101364	0	1	0	0	-0.32508	-0.26227	15
1	189	60	21	160	1	1	102	-0.139254	0.0321159	-0.12806	0.0092744	1	0	0	0	0.54322	-0.28813	15
1	190	107	19	175	1	3	305	-0.0567208	0.0145476	-0.105965	0.0186684	0	0	1	0	-0.2577	-0.00632	15
1	191	83	22	190	0	2	204	-0.128741	0.0108231	-0.173556	0.0110661	0	1	0	0	-0.42751	-0.23438	15
1	192	78	19	192	0	3	305	-0.123271	0.00929584	-0.129923	0.00908903	0	0	1	0	-0.49713	-0.29369	15
1	193	82	23	172	0	1	107	-0.132265	0.0240861	-0.136446	0.0110829	1	0	0	0	0.17715	-0.23388	15
1	194	61	20	164	1	2	204	-0.109489	0.00923867	-0.113553	0.00811642	0	1	0	0	-0.49974	-0.32286	15
1	196	85	23	168	1	2	202	-0.126652	0.0158013	-0.15594	0.0236387	0	1	0	0	-0.20055	0.14278	15
1	198	62	19	174	1	1	106	-0.00203518	0.0288685	-0.0400666	0.0149067	1	0	0	0	0.39518	-0.11917	15
1	199	75	25	165	1	3	303	-0.0625063	0.0282148	-0.116461	0.0144138	0	0	1	0	0.36538	-0.13395	15
1	200	66	24	163	1	1	105	-0.128365	0.0111971	-0.133893	0.00996449	1	0	0	0	-0.41045	-0.26743	15
1	201	71	28	176	1	3	303	-0.0380298	0.0208296	-0.0596987	0.0178644	0	0	1	0	0.02869	-0.03044	15
1	203	57	22	167	1	2	205	-0.109374	0.0144351	-0.187037	0.0146371	0	1	0	0	-0.26284	-0.12725	15
1	204	59	22	160	1	3	305	-0.173692	0.00992054	-0.183383	0.0136166	0	0	1	0	-0.46865	-0.15787	15
1	205	58	23	169	1	1	106	-0.130779	0.00990676	-0.124533	0.00740809	1	0	0	0	-0.46928	-0.34411	15
1	206	44	22	154	1	2	203	-0.0612835	0.026028	-0.0770717	0.0127329	0	1	0	0	0.26568	-0.18438	15
1	208	78	20	174	0	3	304	-0.0964041	-999	-0.214636	0.0113456	0	0	1	0	-999	-0.226	15
1	209	74	20	172	0	1	107	-0.153246	0.0112658	-0.190215	0.0116181	1	0	0	0	-0.40732	-0.21782	15
1	6	97	20	176	0	1	108	-0.148445	0.0119367	-0.116455	0.0110397	1	0	0	0	-0.37674	-0.23517	15
1	7	68	22	198	0	2	206	-0.0879973	0.0297089	-0.076381	0.022846	0	1	0	0	0.43349	0.119	15
1	8	103	21	195	0	2	201	-0.0420326	0.0107429	-0.0349478	0.0115258	0	1	0	0	-0.43116	-0.22059	15
1	10	89	25	172	0	3	307	-0.0255168	0.0234077	-0.0305894	0.0213585	0	0	1	0	0.14622	0.07438	15
1	11	61	19	171	0	1	102	-0.0410121	0.0482668	-0.0516289	0.0187135	1	0	0	0	1.27953	-0.00497	15
1	12	68	20	178	0	2	203	-0.0946	0.0188755	-0.0962925	0.0175722	0	1	0	0	-0.0604	-0.0392	15
1	13	75	20	171	0	1	106	-0.114251	0.0129299	-0.163634	0.0130796	1	0	0	0	-0.33146	-0.17398	15
1	15	70	21	168	0	3	307	-0.0635516	0.00976704	-0.0734368	0.00886359	0	0	1	0	-0.47565	-0.30045	15
1	16	73	19	186	0	1	102	-0.0612498	0.0148934	-0.0524736	0.0137273	1	0	0	0	-0.24194	-0.15455	15
1	17	64	20	170	0	3	303	-0.162118	0.0222434	-0.168033	0.0306493	0	0	1	0	0.09314	0.35309	15
1	18	58	21	171	1	2	204	-0.0649236	0.0115324	-0.0523789	0.00927041	0	1	0	0	-0.39517	-0.28825	15
1	20	69	21	172	0	3	303	-0.104057	0.0105052	-0.14984	0.0102172	0	0	1	0	-0.442	-0.25984	15
1	21	91	21	191	0	1	105	0.0011722	0.0632837	-0.0561003	0.018879	1	0	0	0	1.96414	0	15
1	23	78	20	187	0	2	201	-0.14933	0.024949	-0.164273	0.0128752	0	1	0	0	0.21649	-0.18011	15
1	24	53	19	162	1	2	202	-0.194785	0.0623431	-0.195065	0.0124815	0	1	0	0	1.92127	-0.19192	15
1	26	60	25	170	1	1	106	-0.0635882	0.00978405	-0.066349	0.00902527	1	0	0	0	-0.47487	-0.2956	15
1	27	56	25	161	1	3	304	-0.112939	0.0108213	-0.139593	0.00898628	0	0	1	0	-0.42759	-0.29677	15
1	28	48	20	164	1	1	106	-0.100076	0.0140271	-0.0860786	0.0072045	1	0	0	0	-0.28144	-0.35022	15
1	29	92	20	159	1	3	305	-0.0903016	0.0174421	-0.0895187	0.00908437	0	0	1	0	-0.12575	-0.29383	15
1	30	46	19	157	1	2	204	-0.129339	0.0644495	-0.168485	-999	0	1	0	0	2.01729	-999	15
1	32	64	19	176	1	2	201	-0.0503531	0.0116395	-0.0721473	0.0110044	0	1	0	0	-0.39028	-0.23623	15
1	34	57	19	152	1	3	308	-0.144722	0.00941955	-0.149718	0.00888276	0	0	1	0	-0.49149	-0.29988	15
1	35	52	19	164	1	1	105	-0.0728144	0.0468107	-0.0750583	0.0296816	1	0	0	0	1.21315	0.32406	15
1	36	51	23	166	1	3	305	-0.11001	0.0166869	-0.164237	0.0119123	0	0	1	0	-0.16018	-0.20899	15
1	39	78	19	176	1	1	104	-0.0713065	0.0475761	-0.0949778	0.00763675	1	0	0	0	1.24804	-0.33725	15
1	40	66	18	165	1	3	304	-0.0523962	0.0165556	-0.0546749	0.0111749	0	0	1	0	-0.16616	-0.23111	15
1	42	53	21	173	1	1	102	-0.0726704	0.0162005	-0.0875171	0.0181143	1	0	0	0	-0.18235	-0.02294	15
1	45	108	20	184	0	1	-999	-0.0450242	0.0122886	-0.0666899	0.0120866	1	0	0	0	-0.36069	-0.20376	15
1	46	57	20	161	1	3	-999	-0.104238	0.0234314	-0.123373	0.0275931	0	0	1	0	0.1473	0.2614	15
1	47	58	19	176	1	2	-999	-0.0811065	0.00592557	-0.111547	0.00731116	0	1	0	0	-0.65078	-0.34702	15
1	49	71	21	176	0	2	-999	-0.0628548	0.0134982	-0.0916987	0.00965242	0	1	0	0	-0.30555	-0.27679	15
1	50	65	19	173	0	1	-999	-0.128775	0.0103532	-0.133185	0.00891278	1	0	0	0	-0.44893	-0.29898	15
1	51	101	26	178	0	3	-999	-0.135194	0.00997662	-0.133596	0.0105689	0	0	1	0	-0.4661	-0.2493	15
1	52	66	20	181	0	1	-999	-0.164938	0.0132494	-0.192733	0.00951653	1	0	0	0	-0.31689	-0.28086	15
1	53	94	20	180	0	2	-999	-0.155314	0.0259868	-0.187419	0.0190561	0	1	0	0	0.2638	0.00531	15
1	54	78	23	174	0	3	-999	-0.103736	0.0176141	-0.126532	0.0208229	0	0	1	0	-0.1179	0.05831	15
1	56	72	19	161	1	1	-999	-0.0965966	0.0657376	-0.0961632	0.0368233	1	0	0	0	2.07602	0.5383	15
1	58	74	27	162	1	2	-999	-0.0913244	0.0226156	-0.0744581	0.0158201	0	1	0	0	0.11011	-0.09177	15
1	59	69	19	174	1	3	-999	-0.091899	0.0513225	-0.0270344	0.0520355	0	0	1	0	1.41884	0.99464	15
1	60	47	20	160	1	3	-999	-0.0980471	0.0217831	-0.0824974	0.0315867	0	0	1	0	0.07215	0.38121	15
1	61	59	22	181	0	2	-999	-0.120752	0.00998547	-0.108543	0.00997693	0	1	0	0	-0.46569	-0.26705	15
1	63	68	26	174	0	1	-999	-0.0522727	-999	-0.110181	0.0157781	1	0	0	0	-999	-0.09303	15
1	65	88	23	176	0	1	104	-0.0530449	0.0202095	-0.0112176	0.0243683	1	0	0	0	0.00042	0.16467	15
1	67	42	21	149	1	2	206	-0.0150328	0.0569023	-0.0396837	-999	0	1	0	0	1.67322	-999	15
1	68	64	22	179	1	1	106	-0.0779755	0.0285549	-0.122676	0.0104741	1	0	0	0	0.38088	-0.25214	15
1	69	66	19	161	1	3	303	-0.0625691	0.00663381	-0.0851143	0.0068858	0	0	1	0	-0.61849	-0.35978	15
1	70	67	21	156	1	2	204	-0.142621	0.00921786	-0.14669	0.0095579	0	1	0	0	-0.50069	-0.27962	15
1	72	89	21	171	1	1	102	-0.0693505	0.0125446	-0.107812	0.0105765	1	0	0	0	-0.34902	-0.24907	15
1	73	65	26	177	1	3	308	-0.110806	0.00850689	-0.103376	0.00720109	0	0	1	0	-0.5331	-0.35032	15
1	74	91	20	187	0	2	202	-0.104976	0.0100625	-0.124173	0.00954181	0	1	0	0	-0.46218	-0.28011	15
1	76	77	26	178	0	3	308	-0.0843169	0.00764654	-0.117183	0.00816609	0	0	1	0	-0.57232	-0.32137	15
1	77	88	35	188	0	1	106	-0.085128	0.0133492	-0.0962021	0.0137052	1	0	0	0	-0.31234	-0.15521	15
1	79	54	22	166	0	2	202	-0.114074	0.0209764	-0.154816	0.0315286	0	1	0	0	0.03538	0.37946	15
1	80	50	19	161	1	2	201	-0.142472	0.0200257	-0.152425	0.0172878	0	1	0	0	-0.00796	-0.04774	15
1	81	61	19	156	1	1	108	-0.15586	0.0109467	-0.161663	-999	1	0	0	0	-0.42187	-999	15
1	83	80	19	184	0	3	305	-0.107734	0.0120872	-0.123968	0.00827219	0	0	1	0	-0.36987	-0.31819	15
1	84	83	22	180	0	3	306	-0.0675747	0.010395	-0.0978556	0.012052	0	0	1	0	-0.44702	-0.2048	15
1	86	58	19	164	1	1	107	-0.145006	0.033841	-0.161192	0.0199455	1	0	0	0	0.62187	0.03199	15
1	87	48	21	164	1	2	203	-0.0825854	0.0205774	-0.0879504	0.0140391	0	1	0	0	0.01719	-0.14519	15
1	89	81	24	185	0	2	202	-0.0852606	0.00940812	-0.104901	0.00923571	0	1	0	0	-0.49201	-0.28929	15
1	90	105	21	193	0	1	107	-0.0749253	0.0223595	-0.0832213	0.0186502	1	0	0	0	0.09843	-0.00687	15
1	91	67	19	162	0	3	306	-0.140252	-999	-0.101288	-999	0	0	1	0	-999	-999	15
1	92	62	19	172	0	3	306	-0.122729	0.0176431	-0.0818631	0.00943263	0	0	1	0	-0.11658	-0.28338	15
1	93	88	19	182	0	1	106	-0.0970784	0.00982372	-0.132453	0.01209	1	0	0	0	-0.47307	-0.20366	15
1	95	81	20	176	0	2	204	-0.123322	0.00948705	-0.125218	0.0102799	0	1	0	0	-0.48841	-0.25796	15
1	96	71	22	188	0	2	202	-0.100388	0.0311715	-0.0979252	0.0111025	0	1	0	0	0.50017	-0.23329	15
1	98	80	18	185	0	3	303	-0.0921333	0.0110094	-0.0891291	0.0138565	0	0	1	0	-0.41901	-0.15067	15
1	99	69	23	171	1	1	105	-0.169058	0.0234359	-0.156961	0.00993392	1	0	0	0	0.14751	-0.26834	15
1	100	50	21	168	1	2	203	-0.142189	0.00888866	-0.190585	0.00897224	0	1	0	0	-0.5157	-0.29719	15
1	101	76	23	171	1	3	308	-0.0540799	0.011049	-0.0551448	0.00772088	0	0	1	0	-0.41721	-0.33473	15
1	102	69	20	162	1	1	108	-0.0235965	0.0183158	-0.0927977	0.00979759	1	0	0	0	-0.08592	-0.27243	15
1	104	81	21	188	0	2	205	-0.0933312	0.0094901	-0.102218	0.00961896	0	1	0	0	-0.48828	-0.27779	15
1	106	53	20	177	0	3	305	-0.123261	0.0189409	-0.126699	0.0172951	0	0	1	0	-0.05742	-0.04752	15
1	107	102	29	173	0	1	104	-0.0290243	0.0150827	-0.01371	0.0142422	1	0	0	0	-0.23331	-0.1391	15
1	108	71	22	179	0	3	305	-0.15816	0.00969376	-0.15406	0.00780235	0	0	1	0	-0.47899	-0.33229	15
1	110	66	22	161	1	2	201	-0.0855514	0.0104087	-0.117035	0.0111267	0	1	0	0	-0.4464	-0.23256	15
1	111	66	20	174	1	1	105	-0.0821769	0.011367	-0.0930404	0.0111736	1	0	0	0	-0.40271	-0.23115	15
1	112	60	19	168	1	1	104	-0.162364	0.0164697	-0.13752	0.0102069	1	0	0	0	-0.17008	-0.26015	15
1	114	65	22	167	1	3	304	-0.00115467	0.017949	-0.0568551	0.0166771	0	0	1	0	-0.10264	-0.06606	15
1	115	79	19	183	1	2	201	-0.152354	0.0189556	-0.113358	0.0108143	0	1	0	0	-0.05675	-0.24193	15
1	116	64	19	157	1	1	107	-0.0494216	0.00644585	-0.101474	0.00683895	1	0	0	0	-0.62706	-0.36119	15
1	117	58	19	162	1	2	205	-0.0833317	0.00833204	-0.116365	0.0083789	0	1	0	0	-0.54107	-0.31499	15
1	119	54	22	171	1	3	303	-0.109513	0.0233297	-0.115565	0.018352	0	0	1	0	0.14266	-0.01581	15
1	120	59	20	161	1	3	305	-0.0819277	0.010572	-0.111687	0.0095628	0	0	1	0	-0.43895	-0.27948	15
1	121	50	21	154	1	1	106	-0.0804605	0.00790328	-0.0876317	0.00696536	1	0	0	0	-0.56062	-0.35739	15
1	123	77	22	172	1	2	203	-0.148562	0.0102223	-0.144356	0.00984349	0	1	0	0	-0.4549	-0.27106	15
1	124	71	20	169	1	3	304	-0.12897	0.0097377	-0.122484	0.00877314	0	0	1	0	-0.47699	-0.30316	15
1	125	51	23	166	1	2	202	-0.180836	0.0125963	-0.146961	0.0118017	0	1	0	0	-0.34667	-0.21231	15
1	127	69	21	170	0	1	105	-0.118793	0.0176536	-0.159525	0.0167935	1	0	0	0	-0.11611	-0.06257	15
1	128	88	21	185	0	3	303	-0.170286	0.0116036	-0.162147	0.00994049	0	0	1	0	-0.39192	-0.26815	15
1	129	60	19	176	0	1	104	-0.0983665	0.0144345	-0.0597352	0.0117329	1	0	0	0	-0.26286	-0.21438	15
1	130	93	19	184	0	2	202	-0.0688578	0.013847	-0.0782018	0.0120952	0	1	0	0	-0.28965	-0.20351	15
1	132	70	24	179	0	2	202	-0.108533	0.0214746	-0.114258	0.0207508	0	1	0	0	0.05809	0.05615	15
1	133	84	20	185	0	1	107	-0.100248	0.00882341	-0.0956615	0.00866145	1	0	0	0	-0.51867	-0.30651	15
1	135	95	21	189	0	3	306	-0.106652	0.0101594	-0.0825945	0.0106985	0	0	1	0	-0.45776	-0.24541	15
1	137	84	20	192	0	3	305	-0.0868818	0.0166561	-0.0609794	0.0109913	0	0	1	0	-0.16158	-0.23662	15
1	138	71	20	176	0	2	204	-0.140628	0.0116885	-0.133982	0.0095515	0	1	0	0	-0.38805	-0.27981	15
1	139	82	25	170	0	1	102	-0.0838682	0.013622	-0.120221	0.0157051	1	0	0	0	-0.29991	-0.09522	15
1	141	74	19	183	0	3	305	-0.124065	0.0308974	-0.182413	0.0210288	0	0	1	0	0.48767	0.06449	15
1	142	70	25	174	0	1	104	-0.102842	0.0145679	-0.125901	0.0147599	1	0	0	0	-0.25678	-0.12357	15
1	143	74	19	172	0	2	204	-0.168508	0.0471694	-0.130022	0.0178756	0	1	0	0	1.2295	-0.0301	15
1	145	59	23	161	1	1	108	-0.114766	0.00797359	-0.145177	0.0116524	1	0	0	0	-0.55741	-0.21679	15
1	146	62	24	172	1	2	204	-0.152357	0.00942526	-0.147238	0.00861306	0	1	0	0	-0.49123	-0.30797	15
1	147	52	20	166	1	3	308	-0.133573	0.0222637	-0.139891	0.0213862	0	0	1	0	0.09407	0.07521	15
1	149	82	22	174	1	3	306	-0.0435569	0.0122678	-0.0615751	0.0114088	0	0	1	0	-0.36164	-0.2241	15
1	150	53	21	163	1	1	106	-0.0325463	0.0169057	-0.0264691	0.0182241	1	0	0	0	-0.1502	-0.01965	15
1	152	101	21	173	0	2	205	-0.160398	0.0151045	-0.160661	0.0156641	0	1	0	0	-0.23232	-0.09645	15
1	153	59	21	170	1	3	308	-0.113481	0.008088	-0.126173	0.00960222	0	0	1	0	-0.5522	-0.27829	15
1	154	53	21	170	1	1	102	-0.13687	0.0152754	-0.157218	0.0170937	1	0	0	0	-0.22453	-0.05356	15
1	156	88	19	171	1	3	303	-0.060703	0.0266024	0.000123732	-999	0	0	1	0	0.29186	-999	15
1	157	56	25	167	1	1	102	-0.0820965	0.0229062	-0.112421	0.0108716	1	0	0	0	0.12336	-0.24021	15
1	159	78	24	183	0	2	201	-0.104161	0.0101211	-0.131003	0.0100565	0	1	0	0	-0.45951	-0.26466	15
1	161	57	19	160	1	1	107	-0.102363	0.0322687	-0.112835	0.0142541	1	0	0	0	0.55019	-0.13874	15
1	163	63	19	174	0	2	205	-0.146115	0.0101835	-0.152653	0.0101579	0	1	0	0	-0.45666	-0.26162	15
1	165	78	29	173	0	3	308	-0.145652	0.010146	-0.150078	0.00834614	0	0	1	0	-0.45837	-0.31597	15
1	166	88	24	183	0	2	206	-0.0500119	0.0214206	-0.0601957	0.020787	0	1	0	0	0.05563	0.05723	15
1	167	77	20	185	0	1	107	-0.0454652	0.0127232	-0.0780297	0.014862	1	0	0	0	-0.34088	-0.12051	15
1	168	57	21	176	0	2	202	-999	0.079463	-0.134203	-999	0	1	0	0	2.70175	-999	15
1	169	67	19	158	1	1	107	-0.0786714	0.0328091	-0.0769259	0.0258801	1	0	0	0	0.57483	0.21002	15
1	170	72	19	170	1	3	308	-0.125544	0.0185984	-0.112441	0.0093484	0	0	1	0	-0.07303	-0.28591	15
1	173	69	20	178	1	1	104	-0.148294	0.057846	-0.159759	0.0488127	1	0	0	0	1.71624	0.89796	15
1	174	62	21	164	1	2	205	-0.129538	0.00834681	-0.128079	0.00826121	0	1	0	0	-0.5404	-0.31852	15
1	175	79	26	165	0	3	306	-0.109994	0.0105527	-0.134787	0.0104683	0	0	1	0	-0.43983	-0.25231	15
1	176	81	24	181	0	3	306	-0.0255882	0.0113111	-0.0633829	0.0117281	0	0	1	0	-0.40526	-0.21452	15
1	177	75	21	188	0	1	106	-0.158988	0.014499	-0.173439	0.0109417	1	0	0	0	-0.25992	-0.23811	15
1	178	65	21	175	0	2	203	-0.0434389	0.0158753	-0.115408	0.00932034	0	1	0	0	-0.19718	-0.28675	15
1	180	70	22	163	1	1	106	-0.131857	0.0217985	-0.135343	0.024456	1	0	0	0	0.07286	0.1673	15
1	182	65	32	170	1	3	307	-0.16104	0.0100335	-0.177119	0.0106714	0	0	1	0	-0.4635	-0.24622	15
1	183	56	22	170	1	2	204	0.035216	0.0662482	-0.0612146	0.0170604	0	1	0	0	2.09929	-0.05456	15
1	184	47	23	159	1	1	105	-0.0701416	0.0123589	-0.103814	0.0103018	1	0	0	0	-0.35749	-0.25731	15
1	185	68	19	175	1	3	303	-0.125136	0.0122135	-0.143588	0.00950095	0	0	1	0	-0.36412	-0.28133	15
1	186	85	21	173	1	2	204	-0.0124016	0.0130699	-0.0178381	0.0116175	0	1	0	0	-0.32508	-0.21784	15
1	189	60	21	160	1	1	108	-0.139254	0.0321159	-0.122616	0.00833625	1	0	0	0	0.54322	-0.31627	15
1	190	107	19	175	1	3	303	-0.0567208	0.0145476	-0.102937	0.0187322	0	0	1	0	-0.2577	-0.00441	15
1	191	83	22	190	0	2	205	-0.128741	0.0108231	-0.139887	0.0100165	0	1	0	0	-0.42751	-0.26586	15
1	192	78	19	192	0	3	306	-0.123271	0.00929584	-0.147557	0.00949558	0	0	1	0	-0.49713	-0.28149	15
1	193	82	23	172	0	1	104	-0.132265	0.0240861	-0.131986	0.0134179	1	0	0	0	0.17715	-0.16383	15
1	194	61	20	164	1	2	202	-0.109489	0.00923867	-0.100475	0.0080613	0	1	0	0	-0.49974	-0.32452	15
1	196	85	23	168	1	2	201	-0.126652	0.0158013	-0.161098	0.0137177	0	1	0	0	-0.20055	-0.15484	15
1	198	62	19	174	1	1	107	-0.00203518	0.0288685	-0.023354	0.0193206	1	0	0	0	0.39518	0.01324	15
1	199	75	25	165	1	3	306	-0.0625063	0.0282148	-0.114208	0.0135526	0	0	1	0	0.36538	-0.15979	15
1	200	66	24	163	1	1	104	-0.128365	0.0111971	-0.121381	0.00836032	1	0	0	0	-0.41045	-0.31555	15
1	201	71	28	176	1	3	308	-0.0380298	0.0208296	-0.0508669	0.0157482	0	0	1	0	0.02869	-0.09392	15
1	203	57	22	167	1	2	204	-0.109374	0.0144351	-0.184085	0.0204599	0	1	0	0	-0.26284	0.04742	15
1	204	59	22	160	1	3	307	-0.173692	0.00992054	-0.178278	0.0108746	0	0	1	0	-0.46865	-0.24012	15
1	205	58	23	169	1	1	102	-0.130779	0.00990676	-0.120444	0.00816659	1	0	0	0	-0.46928	-0.32136	15
1	206	44	22	154	1	2	205	-0.0612835	0.026028	-0.0788292	0.0155611	0	1	0	0	0.26568	-0.09954	15
1	208	78	20	174	0	3	308	-0.0964041	-999	-0.227698	0.0164421	0	0	1	0	-999	-0.07311	15
1	209	74	20	172	0	1	105	-0.153246	0.0112658	-0.162982	0.0123115	1	0	0	0	-0.40732	-0.19702	15
1	6	97	20	176	0	1	104	-0.148445	0.0119367	-0.126841	0.0120661	1	0	0	0	-0.37674	-0.20438	15
1	7	68	22	198	0	2	203	-0.0879973	0.0297089	-0.0765729	0.0218785	0	1	0	0	0.43349	0.08998	15
1	8	103	21	195	0	2	202	-0.0420326	0.0107429	-0.0347634	0.0110537	0	1	0	0	-0.43116	-0.23475	15
1	10	89	25	172	0	3	308	-0.0255168	0.0234077	-0.034841	0.0249951	0	0	1	0	0.14622	0.18347	15
1	11	61	19	171	0	1	106	-0.0410121	0.0482668	-0.0783218	0.0196919	1	0	0	0	1.27953	0.02438	15
1	12	68	20	178	0	2	206	-0.0946	0.0188755	-0.0997074	0.0208159	0	1	0	0	-0.0604	0.0581	15
1	13	75	20	171	0	1	102	-0.114251	0.0129299	-0.13123	0.013383	1	0	0	0	-0.33146	-0.16488	15
1	15	70	21	168	0	3	305	-0.0635516	0.00976704	-0.0697551	0.00864115	0	0	1	0	-0.47565	-0.30712	15
1	16	73	19	186	0	1	105	-0.0612498	0.0148934	-0.0387183	0.0162827	1	0	0	0	-0.24194	-0.07789	15
1	17	64	20	170	0	3	305	-0.162118	0.0222434	-0.171547	0.0318974	0	0	1	0	0.09314	0.39053	15
1	18	58	21	171	1	2	203	-0.0649236	0.0115324	-0.0549725	0.0095239	0	1	0	0	-0.39517	-0.28064	15
1	20	69	21	172	0	3	306	-0.104057	0.0105052	-0.154437	0.0113428	0	0	1	0	-0.442	-0.22608	15
1	21	91	21	191	0	1	104	0.0011722	0.0632837	-0.0521524	0.0158499	1	0	0	0	1.96414	-0.09087	15
1	23	78	20	187	0	2	205	-0.14933	0.024949	-0.136436	0.0142397	0	1	0	0	0.21649	-0.13918	15
1	24	53	19	162	1	2	205	-0.194785	0.0623431	-0.198291	0.0132828	0	1	0	0	1.92127	-0.16788	15
1	26	60	25	170	1	1	104	-0.0635882	0.00978405	-0.0650039	0.00861728	1	0	0	0	-0.47487	-0.30784	15
1	27	56	25	161	1	3	307	-0.112939	0.0108213	-0.13894	0.00888064	0	0	1	0	-0.42759	-0.29994	15
1	28	48	20	164	1	1	104	-0.100076	0.0140271	-0.0816992	0.00648059	1	0	0	0	-0.28144	-0.37194	15
1	29	92	20	159	1	3	303	-0.0903016	0.0174421	-0.0978364	0.00882677	0	0	1	0	-0.12575	-0.30156	15
1	30	46	19	157	1	2	202	-0.129339	0.0644495	-0.127341	0.0226016	0	1	0	0	2.01729	0.11167	15
1	32	64	19	176	1	2	206	-0.0503531	0.0116395	-0.0705464	0.0129564	0	1	0	0	-0.39028	-0.17767	15
1	34	57	19	152	1	3	304	-0.144722	0.00941955	-0.148704	0.00857176	0	0	1	0	-0.49149	-0.30921	15
1	35	52	19	164	1	1	102	-0.0728144	0.0468107	-0.105748	0.0361068	1	0	0	0	1.21315	0.5168	15
1	36	51	23	166	1	3	303	-0.11001	0.0166869	-0.147143	0.0121799	0	0	1	0	-0.16018	-0.20097	15
1	39	78	19	176	1	1	106	-0.0713065	0.0475761	-0.128985	0.0113258	1	0	0	0	1.24804	-0.22659	15
1	40	66	18	165	1	3	307	-0.0523962	0.0165556	-0.0873499	0.0119637	0	0	1	0	-0.16616	-0.20745	15
1	42	53	21	173	1	1	-999	-0.0726704	0.0162005	-0.0949417	0.0201421	1	0	0	0	-0.18235	0.03789	15
1	45	108	20	184	0	1	-999	-0.0450242	0.0122886	-0.0672295	0.0119172	1	0	0	0	-0.36069	-0.20885	15
1	46	57	20	161	1	3	-999	-0.104238	0.0234314	-0.0901829	0.0191402	0	0	1	0	0.1473	0.00783	15
1	47	58	19	176	1	2	-999	-0.0811065	0.00592557	-0.110308	0.00675137	0	1	0	0	-0.65078	-0.36381	15
1	49	71	21	176	0	2	-999	-0.0628548	0.0134982	-0.0812172	0.00912107	0	1	0	0	-0.30555	-0.29273	15
1	50	65	19	173	0	1	-999	-0.128775	0.0103532	-0.136784	0.0101118	1	0	0	0	-0.44893	-0.26301	15
1	51	101	26	178	0	3	-999	-0.135194	0.00997662	-0.131792	0.00958331	0	0	1	0	-0.4661	-0.27886	15
1	52	66	20	181	0	1	-999	-0.164938	0.0132494	-0.207581	0.00988269	1	0	0	0	-0.31689	-0.26988	15
1	53	94	20	180	0	2	-999	-0.155314	0.0259868	-0.176876	0.00878353	0	1	0	0	0.2638	-0.30285	15
1	54	78	23	174	0	3	-999	-0.103736	0.0176141	-0.116915	0.0232539	0	0	1	0	-0.1179	0.13124	15
1	56	72	19	161	1	1	-999	-0.0965966	0.0657376	-0.0869922	0.0527671	1	0	0	0	2.07602	1.01659	15
1	58	74	27	162	1	2	-999	-0.0913244	0.0226156	-0.0814693	0.0138502	0	1	0	0	0.11011	-0.15086	15
1	59	69	19	174	1	3	-999	-0.091899	0.0513225	-0.017362	-999	0	0	1	0	1.41884	-999	15
1	60	47	20	160	1	3	-999	-0.0980471	0.0217831	-0.0505256	0.0329197	0	0	1	0	0.07215	0.42119	15
1	61	59	22	181	0	2	-999	-0.120752	0.00998547	-0.103142	0.010312	0	1	0	0	-0.46569	-0.257	15
1	63	68	26	174	0	1	-999	-0.0522727	-999	-0.134547	0.0154162	1	0	0	0	-999	-0.10388	15
1	65	88	23	176	0	1	102	-0.0530449	0.0202095	-0.0205717	0.0214969	1	0	0	0	0.00042	0.07853	15
1	67	42	21	149	1	2	205	-0.0150328	0.0569023	-0.0637869	-999	0	1	0	0	1.67322	-999	15
1	68	64	22	179	1	1	108	-0.0779755	0.0285549	-0.0987673	0.00990126	1	0	0	0	0.38088	-0.26932	15
1	69	66	19	161	1	3	307	-0.0625691	0.00663381	-0.0941741	0.00666829	0	0	1	0	-0.61849	-0.36631	15
1	70	67	21	156	1	2	202	-0.142621	0.00921786	-0.145531	0.0104664	0	1	0	0	-0.50069	-0.25237	15
1	72	89	21	171	1	1	106	-0.0693505	0.0125446	-0.117329	0.0107404	1	0	0	0	-0.34902	-0.24415	15
1	73	65	26	177	1	3	306	-0.110806	0.00850689	-0.1172	0.00720617	0	0	1	0	-0.5331	-0.35017	15
1	74	91	20	187	0	2	206	-0.104976	0.0100625	-0.120554	0.00986476	0	1	0	0	-0.46218	-0.27042	15
1	76	77	26	178	0	3	304	-0.0843169	0.00764654	-0.120605	0.00813776	0	0	1	0	-0.57232	-0.32222	15
1	77	88	35	188	0	1	105	-0.085128	0.0133492	-0.102357	0.0139072	1	0	0	0	-0.31234	-0.14915	15
1	79	54	22	166	0	2	204	-0.114074	0.0209764	-0.176896	0.0280183	0	1	0	0	0.03538	0.27416	15
1	80	50	19	161	1	2	202	-0.142472	0.0200257	-0.164006	0.0141413	0	1	0	0	-0.00796	-0.14213	15
1	81	61	19	156	1	1	106	-0.15586	0.0109467	-0.153303	0.0237063	1	0	0	0	-0.42187	0.14481	15
1	83	80	19	184	0	3	307	-0.107734	0.0120872	-0.125834	0.00822782	0	0	1	0	-0.36987	-0.31952	15
1	84	83	22	180	0	3	305	-0.0675747	0.010395	-0.0508623	0.0104892	0	0	1	0	-0.44702	-0.25169	15
1	86	58	19	164	1	1	108	-0.145006	0.033841	-0.150293	0.0202938	1	0	0	0	0.62187	0.04244	15
1	87	48	21	164	1	2	204	-0.0825854	0.0205774	-0.106935	0.0147163	0	1	0	0	0.01719	-0.12488	15
1	89	81	24	185	0	2	203	-0.0852606	0.00940812	-0.109484	0.00933978	0	1	0	0	-0.49201	-0.28617	15
1	90	105	21	193	0	1	104	-0.0749253	0.0223595	-0.0846544	0.0165127	1	0	0	0	0.09843	-0.07099	15
1	91	67	19	162	0	3	305	-0.140252	-999	-0.0942369	0.0531883	0	0	1	0	-999	1.02922	15
1	92	62	19	172	0	3	308	-0.122729	0.0176431	-0.0763274	0.00926957	0	0	1	0	-0.11658	-0.28827	15
1	93	88	19	182	0	1	107	-0.0970784	0.00982372	-0.135086	0.00956576	1	0	0	0	-0.47307	-0.27939	15
1	95	81	20	176	0	2	202	-0.123322	0.00948705	-0.124646	0.0102647	0	1	0	0	-0.48841	-0.25842	15
1	96	71	22	188	0	2	206	-0.100388	0.0311715	-0.114315	0.0112751	0	1	0	0	0.50017	-0.22811	15
1	98	80	18	185	0	3	306	-0.0921333	0.0110094	-0.0717621	0.00908673	0	0	1	0	-0.41901	-0.29376	15
1	99	69	23	171	1	1	107	-0.169058	0.0234359	-0.153434	0.0101505	1	0	0	0	0.14751	-0.26185	15
1	100	50	21	168	1	2	204	-0.142189	0.00888866	-0.194798	0.00933702	0	1	0	0	-0.5157	-0.28625	15
1	101	76	23	171	1	3	307	-0.0540799	0.011049	-0.0569663	0.00841611	0	0	1	0	-0.41721	-0.31387	15
1	102	69	20	162	1	1	105	-0.0235965	0.0183158	-0.119409	0.0104284	1	0	0	0	-0.08592	-0.25351	15
1	104	81	21	188	0	2	206	-0.0933312	0.0094901	-0.0975221	0.00902943	0	1	0	0	-0.48828	-0.29548	15
1	106	53	20	177	0	3	304	-0.123261	0.0189409	-0.127561	0.0173524	0	0	1	0	-0.05742	-0.0458	15
1	107	102	29	173	0	1	108	-0.0290243	0.0150827	-0.0232117	0.0149895	1	0	0	0	-0.23331	-0.11668	15
1	108	71	22	179	0	3	306	-0.15816	0.00969376	-0.152732	0.00904494	0	0	1	0	-0.47899	-0.29501	15
1	110	66	22	161	1	2	202	-0.0855514	0.0104087	-0.125181	0.0111413	0	1	0	0	-0.4464	-0.23212	15
1	111	66	20	174	1	1	107	-0.0821769	0.011367	-0.0832939	0.0109633	1	0	0	0	-0.40271	-0.23746	15
1	112	60	19	168	1	1	106	-0.162364	0.0164697	-0.135611	0.0107329	1	0	0	0	-0.17008	-0.24437	15
1	114	65	22	167	1	3	308	-0.00115467	0.017949	-0.0560245	0.0177516	0	0	1	0	-0.10264	-0.03382	15
1	115	79	19	183	1	2	206	-0.152354	0.0189556	-0.12814	0.0116729	0	1	0	0	-0.05675	-0.21618	15
1	116	64	19	157	1	1	105	-0.0494216	0.00644585	-0.0979618	0.00717024	1	0	0	0	-0.62706	-0.35125	15
1	117	58	19	162	1	2	201	-0.0833317	0.00833204	-0.138984	0.0103054	0	1	0	0	-0.54107	-0.2572	15
1	119	54	22	171	1	3	304	-0.109513	0.0233297	-0.112044	0.0187705	0	0	1	0	0.14266	-0.00326	15
1	120	59	20	161	1	3	306	-0.0819277	0.010572	-0.126404	0.0107682	0	0	1	0	-0.43895	-0.24332	15
1	121	50	21	154	1	1	108	-0.0804605	0.00790328	-0.0786305	0.00750271	1	0	0	0	-0.56062	-0.34128	15
1	123	77	22	172	1	2	204	-0.148562	0.0102223	-0.147796	0.00988608	0	1	0	0	-0.4549	-0.26978	15
1	124	71	20	169	1	3	303	-0.12897	0.0097377	-0.11685	0.00936895	0	0	1	0	-0.47699	-0.28529	15
1	125	51	23	166	1	2	201	-0.180836	0.0125963	-0.165951	0.0230597	0	1	0	0	-0.34667	0.12541	15
1	127	69	21	170	0	1	108	-0.118793	0.0176536	-0.145384	0.0192169	1	0	0	0	-0.11611	0.01013	15
1	128	88	21	185	0	3	308	-0.170286	0.0116036	-0.159993	0.0127141	0	0	1	0	-0.39192	-0.18494	15
1	129	60	19	176	0	1	102	-0.0983665	0.0144345	-0.120649	0.012031	1	0	0	0	-0.26286	-0.20543	15
1	130	93	19	184	0	2	204	-0.0688578	0.013847	-0.0717873	0.0126579	0	1	0	0	-0.28965	-0.18663	15
1	132	70	24	179	0	2	206	-0.108533	0.0214746	-0.0997224	0.0206065	0	1	0	0	0.05809	0.05182	15
1	133	84	20	185	0	1	102	-0.100248	0.00882341	-0.100586	0.00908326	1	0	0	0	-0.51867	-0.29386	15
1	135	95	21	189	0	3	308	-0.106652	0.0101594	-0.0834422	0.0111075	0	0	1	0	-0.45776	-0.23314	15
1	137	84	20	192	0	3	307	-0.0868818	0.0166561	-0.0664771	0.0128796	0	0	1	0	-0.16158	-0.17998	15
1	138	71	20	176	0	2	203	-0.140628	0.0116885	-0.146432	0.0291857	0	1	0	0	-0.38805	0.30918	15
1	139	82	25	170	0	1	106	-0.0838682	0.013622	-0.123242	0.0159456	1	0	0	0	-0.29991	-0.088	15
1	141	74	19	183	0	3	304	-0.124065	0.0308974	-0.181898	0.0203532	0	0	1	0	0.48767	0.04422	15
1	142	70	25	174	0	1	107	-0.102842	0.0145679	-0.124868	0.0146312	1	0	0	0	-0.25678	-0.12743	15
1	143	74	19	172	0	2	206	-0.168508	0.0471694	-0.15808	0.0215787	0	1	0	0	1.2295	0.08098	15
1	145	59	23	161	1	1	104	-0.114766	0.00797359	-0.143298	0.0112517	1	0	0	0	-0.55741	-0.22881	15
1	146	62	24	172	1	2	203	-0.152357	0.00942526	-0.139064	0.00858404	0	1	0	0	-0.49123	-0.30884	15
1	147	52	20	166	1	3	304	-0.133573	0.0222637	-0.106878	0.018963	0	0	1	0	0.09407	0.00252	15
1	149	82	22	174	1	3	305	-0.0435569	0.0122678	-0.0444744	0.0114415	0	0	1	0	-0.36164	-0.22312	15
1	150	53	21	163	1	1	108	-0.0325463	0.0169057	-0.0359577	0.0174333	1	0	0	0	-0.1502	-0.04337	15
1	152	101	21	173	0	2	204	-0.160398	0.0151045	-0.157243	0.0118815	0	1	0	0	-0.23232	-0.20992	15
1	153	59	21	170	1	3	307	-0.113481	0.008088	-0.13659	0.00937178	0	0	1	0	-0.5522	-0.28521	15
1	154	53	21	170	1	1	104	-0.13687	0.0152754	-0.147024	0.0122331	1	0	0	0	-0.22453	-0.19937	15
1	156	88	19	171	1	3	306	-0.060703	0.0266024	-0.00381891	-999	0	0	1	0	0.29186	-999	15
1	157	56	25	167	1	1	104	-0.0820965	0.0229062	-0.10081	0.042497	1	0	0	0	0.12336	0.7085	15
1	159	78	24	183	0	2	204	-0.104161	0.0101211	-0.122802	0.0103527	0	1	0	0	-0.45951	-0.25578	15
1	161	57	19	160	1	1	108	-0.102363	0.0322687	-0.109016	0.0213918	1	0	0	0	0.55019	0.07538	15
1	163	63	19	174	0	2	201	-0.146115	0.0101835	-0.19545	0.0138315	0	1	0	0	-0.45666	-0.15142	15
1	165	78	29	173	0	3	303	-0.145652	0.010146	-0.154407	0.0108294	0	0	1	0	-0.45837	-0.24148	15
1	166	88	24	183	0	2	202	-0.0500119	0.0214206	-0.0473293	0.027349	0	1	0	0	0.05563	0.25408	15
1	167	77	20	185	0	1	102	-0.0454652	0.0127232	-0.170706	0.0119093	1	0	0	0	-0.34088	-0.20908	15
1	168	57	21	176	0	2	201	-999	0.079463	0.025014	-999	0	1	0	0	2.70175	-999	15
1	169	67	19	158	1	1	106	-0.0786714	0.0328091	-0.0704397	0.024222	1	0	0	0	0.57483	0.16028	15
1	170	72	19	170	1	3	303	-0.125544	0.0185984	-0.101725	0.00957196	0	0	1	0	-0.07303	-0.2792	15
1	173	69	20	178	1	1	106	-0.148294	0.057846	-0.152818	0.0434493	1	0	0	0	1.71624	0.73706	15
1	174	62	21	164	1	2	201	-0.129538	0.00834681	-0.116481	0.00797518	0	1	0	0	-0.5404	-0.3271	15
1	175	79	26	165	0	3	303	-0.109994	0.0105527	-0.132274	0.0106325	0	0	1	0	-0.43983	-0.24739	15
1	176	81	24	181	0	3	305	-0.0255882	0.0113111	-0.0364755	0.00933577	0	0	1	0	-0.40526	-0.28629	15
1	177	75	21	188	0	1	107	-0.158988	0.014499	-0.171654	0.0113866	1	0	0	0	-0.25992	-0.22476	15
1	178	65	21	175	0	2	201	-0.0434389	0.0158753	-0.111325	0.00967503	0	1	0	0	-0.19718	-0.27611	15
1	180	70	22	163	1	1	105	-0.131857	0.0217985	-0.136597	0.0415329	1	0	0	0	0.07286	0.67958	15
1	182	65	32	170	1	3	308	-0.16104	0.0100335	-0.184599	0.00950941	0	0	1	0	-0.4635	-0.28108	15
1	183	56	22	170	1	2	206	0.035216	0.0662482	-0.0583979	0.0154983	0	1	0	0	2.09929	-0.10142	15
1	184	47	23	159	1	1	106	-0.0701416	0.0123589	-0.117848	0.0105305	1	0	0	0	-0.35749	-0.25045	15
1	185	68	19	175	1	3	306	-0.125136	0.0122135	-0.125857	0.00961595	0	0	1	0	-0.36412	-0.27788	15
1	186	85	21	173	1	2	203	-0.0124016	0.0130699	-0.0335345	0.0104895	0	1	0	0	-0.32508	-0.25168	15
1	189	60	21	160	1	1	106	-0.139254	0.0321159	-0.122822	0.00794094	1	0	0	0	0.54322	-0.32813	15
1	190	107	19	175	1	3	304	-0.0567208	0.0145476	-0.0972005	0.0185623	0	0	1	0	-0.2577	-0.0095	15
1	191	83	22	190	0	2	201	-0.128741	0.0108231	-0.202547	0.0105115	0	1	0	0	-0.42751	-0.25102	15
1	192	78	19	192	0	3	303	-0.123271	0.00929584	-0.14105	0.00919002	0	0	1	0	-0.49713	-0.29066	15
1	193	82	23	172	0	1	105	-0.132265	0.0240861	-0.144421	0.0133901	1	0	0	0	0.17715	-0.16466	15
1	194	61	20	164	1	2	205	-0.109489	0.00923867	-0.0903014	0.00787362	0	1	0	0	-0.49974	-0.33015	15
1	196	85	23	168	1	2	204	-0.126652	0.0158013	-0.157894	0.0123486	0	1	0	0	-0.20055	-0.19591	15
1	198	62	19	174	1	1	104	-0.00203518	0.0288685	-0.0316281	0.0214164	1	0	0	0	0.39518	0.07611	15
1	199	75	25	165	1	3	304	-0.0625063	0.0282148	-0.110179	0.0187755	0	0	1	0	0.36538	-0.00311	15
1	200	66	24	163	1	1	107	-0.128365	0.0111971	-0.126184	0.0151382	1	0	0	0	-0.41045	-0.11222	15
1	201	71	28	176	1	3	306	-0.0380298	0.0208296	-0.059464	0.0159052	0	0	1	0	0.02869	-0.08921	15
1	203	57	22	167	1	2	201	-0.109374	0.0144351	-0.17516	0.0118023	0	1	0	0	-0.26284	-0.21229	15
1	204	59	22	160	1	3	303	-0.173692	0.00992054	-0.17004	0.00988136	0	0	1	0	-0.46865	-0.26992	15
1	205	58	23	169	1	1	105	-0.130779	0.00990676	-0.122114	0.00782836	1	0	0	0	-0.46928	-0.33151	15
1	206	44	22	154	1	2	202	-0.0612835	0.026028	-0.0693086	0.0197179	0	1	0	0	0.26568	0.02516	15
1	208	78	20	174	0	3	303	-0.0964041	-999	-0.213537	0.0119452	0	0	1	0	-999	-0.20801	15
1	209	74	20	172	0	1	108	-0.153246	0.0112658	-0.153604	0.0116171	1	0	0	0	-0.40732	-0.21785	15
2	8	94	28	177	0	3	305	-0.037812	0.0135789	-0.0262171	0.0121002	0	0	1	0	-0.30187	-0.20336	15
2	10	77	27	186	0	1	102	-0.0205778	0.0525988	-0.119769	0.0408496	1	0	0	0	1.47703	0.65908	15
2	11	73	20	174	0	2	201	-0.155382	-999	-0.157507	-999	0	1	0	0	-999	-999	15
2	12	71	20	177	0	1	102	-0.0908683	0.0114069	-0.0978676	0.0111537	1	0	0	0	-0.40089	-0.23175	15
2	13	92	22	181	0	3	303	-0.0730122	0.0613174	-0.109435	0.0628455	0	0	1	0	1.8745	1.31892	15
2	14	78	21	190	0	2	202	-0.100805	0.0880552	-0.103893	0.0992364	0	1	0	0	3.09346	2.41059	15
2	15	91	21	185	0	3	304	-0.129608	0.113852	-0.130955	0.140343	0	0	1	0	-999	-999	15
2	16	55	20	157	1	3	304	-0.0154987	0.0263754	-999	0.0442377	0	0	1	0	0.28151	0.76072	15
2	17	71	21	171	1	2	201	-0.0299813	0.0360481	-0.0610488	0.0405628	0	1	0	0	0.72249	0.65048	15
2	18	80	24	169	0	1	104	-0.02563	0.0124393	-0.0481133	0.00848011	1	0	0	0	-0.35382	-0.31195	15
2	19	78	19	181	0	1	102	-0.0238489	0.0568605	-0.0838807	0.0087308	1	0	0	0	1.67131	-0.30443	15
2	20	64	21	172	1	3	305	-0.0544766	0.042726	-0.0405217	-999	0	0	1	0	1.02693	-999	15
2	21	70	28	165	0	3	303	0.00308067	0.0600252	-0.0241743	0.0942619	0	0	1	0	1.81559	2.26136	15
2	22	51	23	158	1	2	-999	-999	0.117441	-999	-999	0	1	0	0	-999	-999	15
2	23	96	25	186	0	2	203	-0.0365904	0.00483231	-0.0545884	0.0346278	0	1	0	0	-0.70062	0.47244	15
2	24	80	26	185	0	1	103	-0.0585282	0.00507856	-0.0687513	0.00521635	1	0	0	0	-0.6894	-0.40986	15
2	25	81	21	181	0	3	303	-0.0686191	-999	-0.0688018	0.12066	0	0	1	0	-999	3.05326	15
2	26	76	23	173	1	2	201	-0.043254	0.0079493	-0.0413287	0.0117469	0	1	0	0	-0.55852	-0.21396	15
2	28	55	19	173	1	3	305	-0.0193472	0.00785593	-0.0282506	0.00679606	0	0	1	0	-0.56278	-0.36247	15
2	29	86	22	182	0	2	202	-0.049406	0.049647	-0.0534148	0.0931367	0	1	0	0	1.34246	2.22761	15
2	30	50	22	174	1	1	104	-0.0471641	0.0164454	-0.0132053	0.00419749	1	0	0	0	-0.17119	-0.44043	15
2	31	69	21	176	0	2	201	-0.0432463	0.00554788	-0.0705439	0.00785518	0	1	0	0	-0.668	-0.3307	15
2	32	51	22	171	1	3	303	-0.0504484	0.0147541	-0.0512947	0.0484938	0	0	1	0	-0.24829	0.88839	15
2	33	77	28	183	0	1	-999	-0.0841072	0.071859	-0.0715753	-999	1	0	0	0	2.35509	-999	15
2	34	54	21	167	1	3	304	-0.0240335	0.00593733	-0.0244786	0.0239573	0	0	1	0	-0.65024	0.15234	15
2	35	77	19	167	1	1	102	0.0134373	0.0295056	-0.0329946	0.056497	1	0	0	0	0.42422	1.12848	15
2	37	73	23	178	1	2	203	-0.0546513	0.00356162	-0.0189371	0.018014	0	1	0	0	-0.75855	-0.02595	15
2	38	50	22	161	1	1	104	-0.038071	0.0502704	-0.0613124	0.00363224	1	0	0	0	1.37088	-0.45738	15
2	39	51	20	163	1	1	103	-0.0231718	0.0225027	-0.0390377	0.019259	1	0	0	0	0.10496	0.0114	15
2	40	53	20	164	1	3	304	-0.0630851	0.00613516	-0.0435639	0.126971	0	0	1	0	-0.64123	-999	15
2	41	58	20	169	1	2	203	-0.0484205	-999	-0.0467449	-999	0	1	0	0	-999	-999	15
2	42	49	22	157	1	1	104	-0.0369756	0.0211537	-0.0455824	0.111401	1	0	0	0	0.04346	2.77551	15
2	43	40	24	158	1	3	304	5.48721e-05	0.0373732	0.00901309	0.0681069	0	0	1	0	0.7829	1.47676	15
2	44	72	24	168	1	2	202	-0.0503649	0.0149048	-0.05245	0.00850177	0	1	0	0	-0.24142	-0.3113	15
2	45	68	22	165	1	3	303	-0.0297455	0.0253199	-0.0379194	0.00520584	0	0	1	0	0.2334	-0.41018	15
2	46	63	23	166	1	1	-999	-0.0579874	0.0121873	-999	-999	1	0	0	0	-0.36531	-999	15
2	47	67	23	166	1	1	103	-0.0381938	0.0442457	-0.0487628	-999	1	0	0	0	1.09621	-999	15
2	48	45	19	155	1	2	-999	0.0531164	-999	-999	-999	0	1	0	0	-999	-999	15
2	49	65	19	165	1	3	304	-0.0069164	0.038993	-999	-999	0	0	1	0	0.85675	-999	15
2	50	58	19	159	1	2	-999	-0.0364466	0.0522052	-999	-999	0	1	0	0	1.45908	-999	15
2	52	64	21	167	1	2	203	0.0762068	0.00511386	-999	0.00493712	0	1	0	0	-0.68779	-0.41824	15
2	53	64	26	162	1	1	104	-0.0429618	0.00821826	-0.0528112	0.027332	1	0	0	0	-0.54626	0.25357	15
2	54	67	22	181	1	3	304	-0.0705153	0.00474196	-0.0717892	0.00463612	0	0	1	0	-0.70474	-0.42727	15
2	55	66	22	165	1	1	104	-0.0597967	0.0243202	-999	-999	1	0	0	0	0.18782	-999	15
2	56	55	25	165	1	3	304	-0.0358547	0.0135354	-0.0629623	0.00814651	0	0	1	0	-0.30385	-0.32196	15
2	57	60	22	161	1	3	-999	-0.0435222	0.0658367	-999	-999	0	0	1	0	2.08053	-999	15
2	58	75	21	171	1	2	203	-0.012245	0.0166484	0.0142681	0.0109236	0	1	0	0	-0.16193	-0.23865	15
2	59	64	20	171	1	1	102	-0.058502	0.00403687	-0.0525035	0.0041204	1	0	0	0	-0.73689	-0.44274	15
2	60	72	18	173	1	1	104	-0.00733464	0.0194567	-0.0342106	0.00522441	1	0	0	0	-0.0339	-0.40962	15
2	61	52	23	166	1	2	201	-0.0465766	0.148031	-0.0474412	-999	0	1	0	0	-999	-999	15
2	62	86	19	180	1	2	202	-0.0611833	0.0061769	-0.0783025	0.00561838	0	1	0	0	-0.63932	-0.3978	15
2	63	50	19	159	1	3	304	0.0380378	0.021924	0.00510348	0.0496502	0	0	1	0	0.07858	0.92308	15
2	64	52	23	170	1	2	202	-0.0341661	0.0300282	-999	-999	0	1	0	0	0.44804	-999	15
2	65	57	27	163	1	1	103	-0.0581446	0.111907	-999	-999	1	0	0	0	-999	-999	15
2	66	65	22	170	1	2	201	-0.0131025	0.0040685	-0.003545	0.0061951	0	1	0	0	-0.73544	-0.3805	15
2	67	52	21	172	1	1	103	-0.052597	0.124688	-999	-999	1	0	0	0	-999	-999	15
2	68	51	22	159	1	2	203	-0.00631459	0.0131907	-0.0159501	0.0724836	0	1	0	0	-0.31957	1.60805	15
2	69	85	21	170	1	3	305	-0.0527931	0.0220282	-0.0112917	0.0626847	0	0	1	0	0.08333	1.3141	15
2	70	56	23	162	1	3	305	-0.0756084	0.00588286	-0.0592563	0.0335095	0	0	1	0	-0.65273	0.43889	15
2	71	75	21	159	1	1	104	-0.0323575	0.00471986	-0.0407308	0.0785694	1	0	0	0	-0.70575	1.79061	15
2	72	67	23	170	1	1	103	-0.0666737	0.0185078	-0.0776046	0.0126393	1	0	0	0	-0.07716	-0.18719	15
2	73	73	19	179	1	2	203	-0.0458107	0.00812282	-0.0601137	0.00753252	0	1	0	0	-0.55061	-0.34038	15
2	74	45	21	150	1	1	102	0.0147184	0.00571007	-0.0520031	0.0368083	1	0	0	0	-0.66061	0.53785	15
2	75	53	20	156	1	3	304	-0.103525	0.0743603	-0.0905248	-999	0	0	1	0	2.46912	-999	15
2	76	51	22	165	1	2	202	-0.087757	0.0295249	-0.0812144	-999	0	1	0	0	0.4251	-999	15
2	77	71	25	170	1	1	103	-0.0532818	0.0081132	-0.069365	0.00417797	1	0	0	0	-0.55105	-0.44101	15
2	78	53	22	163	1	3	304	-0.0582978	0.0336624	-999	-999	0	0	1	0	0.61373	-999	15
2	79	66	19	175	1	2	203	-0.0882546	0.0238045	-0.104009	-999	0	1	0	0	0.16431	-999	15
2	80	50	23	166	1	3	305	-0.0821436	0.0476549	-0.0224806	0.0343194	0	0	1	0	1.25164	0.46318	15
2	81	53	20	167	1	3	304	-0.0205064	0.0173041	-0.0258384	0.00399616	0	0	1	0	-0.13204	-0.44647	15
2	82	61	23	170	1	2	201	-0.0863533	0.0709955	-0.0791103	0.0090269	0	1	0	0	2.31572	-0.29555	15
2	83	59	22	160	1	1	103	-0.0477452	0.00404117	-0.042848	0.00408938	1	0	0	0	-0.73669	-0.44367	15
2	86	70	24	162	1	3	304	-0.0449211	0.0386981	-0.0582269	0.12042	0	0	1	0	0.8433	3.04606	15
2	87	64	26	168	1	1	104	-0.0672187	0.00473242	-0.0935184	0.0252971	1	0	0	0	-0.70518	0.19253	15
2	88	61	20	173	1	1	102	-0.0591511	0.0286716	-0.0546785	0.0480833	1	0	0	0	0.3862	0.87608	15
2	89	74	22	173	1	3	304	-0.107524	0.00395892	-0.106666	0.00387199	0	0	1	0	-0.74044	-0.45019	15
2	90	57	22	168	1	1	103	0.0698971	0.018067	-0.0530664	0.00886854	1	0	0	0	-0.09726	-0.3003	15
2	93	60	20	168	1	2	201	-0.0836416	0.0130514	-0.0965473	0.0199617	0	1	0	0	-0.32592	0.03247	15
2	94	76	22	165	1	2	202	-0.0815018	0.0384275	-0.0747523	0.0559536	0	1	0	0	0.83096	1.11217	15
2	95	46	24	157	1	1	103	-0.11503	0.0747359	-0.0151096	0.0482304	1	0	0	0	2.48624	0.88049	15
2	96	54	19	165	1	3	304	-0.082397	0.0149565	-0.0618378	0.00440322	0	0	1	0	-0.23906	-0.43425	15
2	97	69	20	167	1	1	104	-0.0448076	0.045909	-0.0442376	0.0461682	1	0	0	0	1.17204	0.81863	15
2	98	69	24	167	1	3	304	-0.044967	0.00684308	-0.0500169	0.0077709	0	0	1	0	-0.60895	-0.33323	15
2	99	65	22	167	1	1	104	-0.0708149	0.0465171	-0.0730264	0.0166353	1	0	0	0	1.19977	-0.06731	15
2	100	53	20	161	1	3	305	-0.0610711	0.00752762	-0.0422058	0.0413796	0	0	1	0	-0.57774	0.67498	15
2	101	53	19	160	1	3	305	-0.0639987	0.00964072	-0.0604958	0.00922917	0	0	1	0	-0.48141	-0.28948	15
2	102	64	22	171	1	1	102	-0.0716209	0.00307612	-0.0767505	0.00288821	1	0	0	0	-0.78069	-0.4797	15
2	103	59	23	173	1	3	305	-0.0850652	0.00800918	-0.0902514	0.0130923	0	0	1	0	-0.55579	-0.1736	15
2	104	65	21	176	1	2	202	-0.105489	0.00524536	-0.102403	0.0047813	0	1	0	0	-0.68179	-0.42291	15
2	105	77	21	170	1	1	103	-0.0994561	0.00374873	-0.105222	0.00389681	1	0	0	0	-0.75002	-0.44945	15
2	106	57	19	164	1	2	203	-0.031496	0.0090176	-0.0745268	0.0672634	0	1	0	0	-0.50982	1.45145	15
2	107	52	19	165	1	2	203	-0.0637353	0.00739037	-0.062108	0.00795331	0	1	0	0	-0.584	-0.32776	15
2	108	51	22	163	1	3	305	-0.0893145	0.0627415	-0.111619	0.0422809	0	0	1	0	1.93943	0.70201	15
2	109	54	21	157	1	1	104	0.0625166	0.135287	-0.0260232	0.0433933	1	0	0	0	-999	0.73539	15
2	110	78	25	172	1	1	104	-0.101977	0.00522786	-0.108239	0.00458898	1	0	0	0	-0.68259	-0.42868	15
2	111	53	22	168	1	1	-999	-0.0621834	0.00996514	-999	-999	1	0	0	0	-0.46662	-999	15
2	112	75	23	162	1	2	201	-0.0362452	0.0217244	-0.040495	0.00833403	0	1	0	0	0.06948	-0.31634	15
2	114	93	25	160	1	2	202	-0.0604888	0.0594469	-0.0958259	0.024787	0	1	0	0	1.78923	0.17723	15
2	115	68	29	170	1	2	201	-0.0864908	0.00771185	-0.0847142	0.00721954	0	1	0	0	-0.56935	-0.34977	15
2	116	70	24	170	1	3	304	-0.107605	0.00731073	-0.114985	0.00896012	0	0	1	0	-0.58763	-0.29755	15
2	117	64	25	161	1	2	201	-0.0903318	0.00778916	-0.100285	0.0128618	0	1	0	0	-0.56582	-0.18051	15
2	118	52	20	173	1	3	305	-0.0756637	0.00772104	-0.0939699	0.008403	0	0	1	0	-0.56893	-0.31427	15
2	119	57	23	165	1	3	305	-0.0718721	0.0329076	-0.0586743	0.0996586	0	0	1	0	0.57931	2.42326	15
2	120	56	20	165	1	2	201	-0.0918601	0.00330709	-0.0928514	0.00365745	0	1	0	0	-0.77016	-0.45663	15
2	128	57	25	164	1	3	305	-0.153876	0.0399827	-0.16871	0.0474756	0	0	1	0	0.90187	0.85785	15
2	129	62	19	173	1	1	104	-0.105514	0.0136795	-0.105708	0.0119859	1	0	0	0	-0.29728	-0.20679	15
2	130	59	25	168	1	1	103	-0.163487	0.0408994	-0.171815	0.0309946	1	0	0	0	0.94366	0.36344	15
2	131	69	20	169	1	2	203	-0.0656533	0.0928561	-0.0389896	0.0747321	0	1	0	0	-999	1.6755	15
2	132	54	20	170	1	1	102	-0.0999384	0.0470694	-0.150145	0.031711	1	0	0	0	1.22494	0.38494	15
2	133	62	21	161	1	3	305	-0.113223	-999	-0.0635559	-999	0	0	1	0	-999	-999	15
2	134	49	24	163	1	2	202	-0.067426	0.0379248	-0.0786608	0.0392004	0	1	0	0	0.80805	0.6096	15
2	135	48	21	157	1	3	305	-0.184088	0.104846	-0.17233	0.0802225	0	0	1	0	-999	1.8402	15
2	137	93	23	179	0	2	201	-0.0950984	0.0133177	-0.142747	0.0228149	0	1	0	0	-0.31378	0.11807	15
2	138	108	18	174	1	1	104	-0.0117285	0.0212901	-0.0303168	0.022249	1	0	0	0	0.04968	0.10109	15
2	139	63	20	160	1	1	104	-0.128277	0.0972017	-0.109094	0.0551357	1	0	0	0	-999	1.08764	15
2	140	82	22	176	0	3	304	-0.0924988	0.149688	-0.0662568	0.0755752	0	0	1	0	-999	1.70079	15
2	141	64	28	158	1	3	303	-0.0876481	0.016317	-0.143663	0.0475686	0	0	1	0	-0.17704	0.86064	15
2	142	77	23	175	0	2	203	-0.0116859	0.0253587	-0.0212601	0.012252	0	1	0	0	0.23517	-0.1988	15
2	143	68	25	165	1	2	201	-0.140902	0.00810996	-0.146261	0.00767995	0	1	0	0	-0.5512	-0.33596	15
2	144	65	25	165	1	1	102	-0.135284	0.0287624	-0.115221	0.012367	1	0	0	0	0.39034	-0.19535	15
2	146	70	23	180	0	2	202	0.0577377	0.0128821	-999	0.0121766	0	1	0	0	-0.33363	-0.20107	15
2	147	58	23	170	1	2	201	-0.130374	0.0125226	-0.131601	0.0141184	0	1	0	0	-0.35003	-0.14281	15
2	148	83	19	191	0	3	304	-0.063186	0.0116088	-0.0576951	0.00687122	0	0	1	0	-0.39168	-0.36022	15
2	149	56	22	165	1	2	203	-0.11809	0.0091648	-0.0949647	0.0378463	0	1	0	0	-0.50311	0.56898	15
2	150	75	22	174	0	1	103	-0.0860994	0.110131	-0.0405623	0.0900106	1	0	0	0	-999	2.13383	15
2	151	52	21	152	1	2	202	-0.0808247	0.0111213	-0.108034	0.0306474	0	1	0	0	-0.41391	0.35303	15
2	152	84	21	179	0	3	304	-999	0.0134934	-0.0883242	0.0114839	0	0	1	0	-0.30577	-0.22185	15
2	153	53	23	173	1	1	103	-0.0968793	0.0207968	-0.0950899	0.0191199	1	0	0	0	0.02719	0.00722	15
2	154	71	22	191	0	3	305	-0.115283	0.0723039	-0.102516	0.0607124	0	0	1	0	2.37537	1.25493	15
2	155	65	20	196	0	1	102	-0.12823	0.0091164	-0.177332	0.0407869	1	0	0	0	-0.50531	0.6572	15
2	156	92	20	185	0	3	304	-0.0783547	0.0139331	-0.0940206	0.0143255	0	0	1	0	-0.28572	-0.1366	15
2	157	109	22	191	0	2	203	-0.164891	0.0175902	-0.153122	0.0100444	0	1	0	0	-0.119	-0.26503	15
2	158	77	22	177	0	1	104	-0.125945	0.0280719	-0.109849	0.0295271	1	0	0	0	0.35886	0.31942	15
2	159	77	20	178	0	1	103	-0.0681956	0.0159601	-0.0540092	0.0139132	1	0	0	0	-0.19331	-0.14897	15
2	160	66	19	178	0	3	-999	-0.114698	0.0314913	-0.136369	0.0424105	0	0	1	0	0.51475	0.7059	15
2	161	102	21	181	0	2	201	-0.10042	0.0105408	-0.105195	0.0105998	0	1	0	0	-0.44038	-0.24837	15
2	162	68	24	175	0	1	102	-0.122274	0.0165252	-0.111412	0.0103405	1	0	0	0	-0.16755	-0.25615	15
2	163	72	27	177	0	3	303	-999	0.0128966	-0.0950766	0.0117605	0	0	1	0	-0.33298	-0.21355	15
2	164	67	33	163	0	2	201	-0.0236154	0.0122227	-0.0888016	0.0146364	0	1	0	0	-0.3637	-0.12728	15
2	165	78	22	183	0	3	305	0.0193526	0.0110841	0.0375971	0.0107938	0	0	1	0	-0.4156	-0.24255	15
2	166	83	24	189	0	1	104	-0.0727884	0.0204938	-0.0879697	0.0165979	1	0	0	0	0.01338	-0.06843	15
2	167	89	24	187	0	1	102	-0.0859928	0.00784809	-0.0830622	0.00758898	1	0	0	0	-0.56313	-0.33869	15
2	168	75	22	186	0	2	201	-0.109883	0.0304217	-0.115287	0.0125536	0	1	0	0	0.46599	-0.18976	15
2	169	75	19	173	0	3	-999	-0.12491	0.010805	-0.105483	0.0108617	0	0	1	0	-0.42833	-0.24051	15
2	170	79	21	177	0	2	203	-0.116086	0.0102049	-0.0809079	0.00806324	0	1	0	0	-0.45569	-0.32446	15
2	171	81	25	182	0	3	303	-0.0814823	0.0134464	-0.0941527	0.00904467	0	0	1	0	-0.30791	-0.29502	15
2	172	73	21	177	0	2	201	-0.128228	0.0138437	-0.110685	0.0109613	0	1	0	0	-0.2898	-0.23752	15
2	173	76	29	188	0	1	102	-0.0840763	0.0145341	-0.0949227	0.0151359	1	0	0	0	-0.25832	-0.11229	15
2	174	73	21	187	0	3	305	-0.165131	0.0215704	-0.12735	0.019763	0	0	1	0	0.06246	0.02651	15
2	175	103	22	185	0	1	103	-0.0858069	0.0156188	-0.0797138	0.0149928	1	0	0	0	-0.20887	-0.11658	15
2	176	69	26	167	0	3	305	-0.0253707	0.00934219	-0.0143273	0.00870084	0	0	1	0	-0.49502	-0.30533	15
2	177	72	22	167	0	3	-999	-0.0548615	0.124138	-0.149136	0.0276597	0	0	1	0	-999	0.2634	15
2	178	70	25	186	0	2	202	-0.0838701	0.0112173	-0.0796287	0.0116295	0	1	0	0	-0.40953	-0.21748	15
2	179	73	20	184	0	1	102	-0.0544608	0.0196123	-0.0809548	0.0183011	1	0	0	0	-0.02681	-0.01734	15
2	180	83	20	175	0	1	104	-0.0337524	0.0188522	-0.0675984	0.0216238	1	0	0	0	-0.06146	0.08234	15
2	181	77	27	183	0	2	203	-0.0199737	0.0137494	-0.084164	0.0127861	0	1	0	0	-0.2941	-0.18278	15
2	182	81	20	185	0	2	203	-0.141081	0.00932299	-0.149525	0.00914713	0	1	0	0	-0.49589	-0.29195	15
2	183	81	19	185	0	3	305	-0.104713	0.0242267	-0.101002	0.0123257	0	0	1	0	0.18356	-0.19659	15
2	184	75	24	177	0	2	203	-0.0135986	0.0122343	-0.11159	0.0112949	0	1	0	0	-0.36317	-0.22752	15
2	185	69	32	174	0	1	102	-0.10775	0.0231374	-0.0909895	0.0353381	1	0	0	0	0.1339	0.49374	15
2	186	76	25	177	0	2	203	-0.111249	0.0132062	-0.169678	0.0150413	0	1	0	0	-0.31886	-0.11513	15
2	187	61	25	187	0	1	103	-0.101388	0.0134584	-0.116815	0.011487	1	0	0	0	-0.30736	-0.22175	15
2	188	80	22	174	0	2	203	-0.189067	0.0188655	-0.145788	0.0141234	0	1	0	0	-0.06086	-0.14266	15
2	189	87	20	173	0	3	304	-0.0880193	0.0140737	-0.0950729	0.00824134	0	0	1	0	-0.27931	-0.31912	15
2	190	76	20	179	0	3	303	-0.0279765	0.0254474	-0.112658	0.0218427	0	0	1	0	0.23921	0.0889	15
2	191	100	20	180	0	1	104	-0.0341342	0.0128033	-0.0701027	0.0110858	1	0	0	0	-0.33723	-0.23379	15
2	192	73	24	184	0	1	103	0.0413999	0.0291129	0.0163876	0.0156438	1	0	0	0	0.40631	-0.09706	15
2	193	64	25	178	0	2	201	-0.0368948	0.0109394	-0.0785963	0.00988047	0	1	0	0	-0.4222	-0.26995	15
2	194	87	21	189	0	1	103	-0.104742	0.0112774	-0.125345	0.00812849	1	0	0	0	-0.40679	-0.3225	15
2	195	81	23	172	0	3	304	-0.0853964	0.012083	-0.110845	0.0135265	0	0	1	0	-0.37007	-0.16057	15
2	196	83	23	184	0	2	202	-0.101089	0.0239051	-0.0843061	0.0076506	0	1	0	0	0.16889	-0.33684	15
2	197	73	21	184	0	1	103	-0.0964121	0.0124294	-0.0729215	0.0146942	1	0	0	0	-0.35427	-0.12554	15
2	198	82	22	182	0	3	304	-0.125436	0.018622	-0.0894804	0.0100359	0	0	1	0	-0.07196	-0.26528	15
2	199	84	19	186	0	2	201	-0.104815	0.0172923	-0.0800285	0.00899269	0	1	0	0	-0.13258	-0.29658	15
2	200	75	28	175	0	3	304	-0.035774	0.0565323	-0.130722	-999	0	0	1	0	1.65635	-999	15
2	201	114	29	189	0	3	305	-0.192335	0.0461938	-0.199158	0.0183745	0	0	1	0	1.18503	-0.01514	15
2	202	79	23	180	0	2	203	-0.118616	0.0102679	-0.0715803	0.00812837	0	1	0	0	-0.45282	-0.32251	15
2	203	78	26	175	0	1	102	-0.104686	0.00890126	-0.0581457	0.00723894	1	0	0	0	-0.51512	-0.34919	15
2	204	103	21	190	0	2	-999	-0.0477535	0.0110631	-0.0584354	0.0109658	0	1	0	0	-0.41656	-0.23739	15
2	205	74	21	177	0	2	202	-0.0659651	0.033567	-0.125998	0.00953595	0	1	0	0	0.60938	-0.28028	15
2	206	87	24	185	0	3	305	-0.0224887	0.017537	-0.0405101	0.0159536	0	0	1	0	-0.12142	-0.08776	15
2	207	82	26	182	0	1	102	-0.0440973	0.0197582	-0.0733602	0.0169896	1	0	0	0	-0.02016	-0.05668	15
2	208	112	20	187	0	1	103	-0.0238362	0.00788075	-0.0128662	0.00777302	1	0	0	0	-0.56165	-0.33317	15
2	209	95	24	183	0	3	305	-0.135472	0.00982319	-0.127338	0.0119557	0	0	1	0	-0.47309	-0.20769	15
2	210	70	25	182	0	1	104	0.0437928	0.100268	-0.128227	0.00958113	1	0	0	0	-999	-0.27893	15
2	211	82	25	189	0	2	202	-0.0790403	0.00863815	-0.0930357	0.00860626	0	1	0	0	-0.52712	-0.30817	15
2	212	98	20	183	0	3	304	-0.0922555	0.0883309	-0.0385557	0.0543059	0	0	1	0	3.10603	1.06275	15
2	213	73	28	179	0	2	202	-0.147723	0.0100643	-0.169099	0.0372742	0	1	0	0	-0.4621	0.55182	15
2	214	72	21	180	0	2	201	-0.084187	0.0183048	-0.0906673	0.016756	0	1	0	0	-0.08642	-0.06369	15
2	215	69	26	166	0	1	103	-0.0886915	0.00812679	-0.0889505	0.00761755	1	0	0	0	-0.55043	-0.33783	15
2	216	63	19	174	0	3	303	0.00431269	0.027824	-0.130884	0.0108361	0	0	1	0	0.34756	-0.24128	15
2	218	73	25	177	0	3	303	-999	0.00950037	-0.0987907	0.00725621	0	0	1	0	-0.48781	-0.34867	15
2	219	64	22	176	0	1	104	-0.117047	0.0229931	-0.121866	0.0104506	1	0	0	0	0.12732	-0.25284	15
2	220	67	20	168	0	3	303	-0.103465	0.0302097	-0.112887	0.0125155	0	0	1	0	0.45632	-0.1909	15
2	221	68	20	177	0	3	305	-0.0556856	0.0100567	-0.105344	0.0134843	0	0	1	0	-0.46245	-0.16184	15
2	222	88	22	176	0	1	104	-0.142362	0.011976	-0.129473	0.0105389	1	0	0	0	-0.37495	-0.25019	15
2	223	89	27	184	0	3	303	-0.0248471	0.007126	-0.063227	0.00702426	0	0	1	0	-0.59605	-0.35563	15
2	224	86	20	178	0	2	202	-0.0410549	0.0267797	-0.0752381	0.0153488	0	1	0	0	0.29995	-0.1059	15
2	225	120	23	188	0	1	103	-0.117507	0.00881562	-0.142475	0.00828901	1	0	0	0	-0.51902	-0.31769	15
2	226	82	20	181	0	2	201	-0.122622	0.021984	-0.134552	0.00927656	0	1	0	0	0.08131	-0.28806	15
2	227	81	20	174	0	2	202	-0.0589041	0.0482848	-0.0297022	0.0387178	0	1	0	0	1.28035	0.59513	15
2	228	68	20	176	0	3	304	-0.120952	0.0140463	-0.133056	0.00929145	0	0	1	0	-0.28056	-0.28762	15
2	229	69	21	169	0	1	104	-0.157289	0.0736596	-0.13672	0.0649313	1	0	0	0	2.43718	1.38149	15
2	230	99	28	175	0	1	103	-0.035923	0.0228929	-0.0377386	0.0210054	1	0	0	0	0.12275	0.06379	15
2	231	63	24	181	0	1	103	-0.0612621	0.0327621	-0.0631361	0.0371276	1	0	0	0	0.57268	0.54743	15
2	232	73	24	196	0	2	203	-0.150853	0.00907765	-0.139778	0.00857809	0	1	0	0	-0.50708	-0.30902	15
2	233	83	23	181	0	3	305	0.0324535	0.00839878	-0.0612082	0.0138926	0	0	1	0	-0.53803	-0.14959	15
2	234	111	25	179	0	2	201	-0.0652645	0.0222344	-0.0806265	0.00747716	0	1	0	0	0.09273	-0.34204	15
2	235	103	28	177	0	2	201	-0.00748227	0.0751031	-0.0130015	0.0842006	0	1	0	0	2.50299	1.95954	15
2	236	87	24	187	0	3	305	-0.135513	0.0145541	-0.18354	0.00821267	0	0	1	0	-0.25741	-0.31998	15
2	237	59	25	170	0	2	201	-0.0733623	0.0312407	-0.108952	0.0111641	0	1	0	0	0.50332	-0.23144	15
2	238	74	20	176	0	3	303	-0.10741	0.0236396	-0.102324	0.0123542	0	0	1	0	0.15679	-0.19574	15
2	239	100	23	177	0	3	304	-0.133858	0.0337767	-0.114302	0.0105115	0	0	1	0	0.61894	-0.25102	15
2	240	81	21	174	0	2	202	-0.0726553	0.031673	-0.107258	0.0114959	0	1	0	0	0.52303	-0.22149	15
2	8	94	28	177	0	3	303	-0.037812	0.0135789	-0.0328056	0.0153103	0	0	1	0	-0.30187	-0.10706	15
2	10	77	27	186	0	1	103	-0.0205778	0.0525988	-0.127011	0.00884179	1	0	0	0	1.47703	-0.3011	15
2	11	73	20	174	0	2	202	-0.155382	-999	-0.151209	0.116437	0	1	0	0	-999	2.92657	15
2	12	71	20	177	0	1	103	-0.0908683	0.0114069	-0.0797145	0.0106936	1	0	0	0	-0.40089	-0.24555	15
2	13	92	22	181	0	3	305	-0.0730122	0.0613174	-0.0837294	0.0153216	0	0	1	0	1.8745	-0.10672	15
2	14	78	21	190	0	2	201	-0.100805	0.0880552	-0.134288	0.11395	0	1	0	0	3.09346	2.85196	15
2	15	91	21	185	0	3	303	-0.129608	0.113852	-0.129247	-999	0	0	1	0	-999	-999	15
2	16	55	20	157	1	3	305	-0.0154987	0.0263754	-0.035834	0.0371087	0	0	1	0	0.28151	0.54686	15
2	17	71	21	171	1	2	202	-0.0299813	0.0360481	-0.035758	0.0208936	0	1	0	0	0.72249	0.06043	15
2	18	80	24	169	0	1	103	-0.02563	0.0124393	-0.0341085	0.00878883	1	0	0	0	-0.35382	-0.30269	15
2	19	78	19	181	0	1	103	-0.0238489	0.0568605	-0.052975	0.00951079	1	0	0	0	1.67131	-0.28104	15
2	20	64	21	172	1	3	304	-0.0544766	0.042726	-999	-999	0	0	1	0	1.02693	-999	15
2	21	70	28	165	0	3	305	0.00308067	0.0600252	-0.0273368	-999	0	0	1	0	1.81559	-999	15
2	22	51	23	158	1	2	-999	-999	0.117441	-999	-999	0	1	0	0	-999	-999	15
2	23	96	25	186	0	2	202	-0.0365904	0.00483231	-0.0469945	0.0187676	0	1	0	0	-0.70062	-0.00335	15
2	24	80	26	185	0	1	102	-0.0585282	0.00507856	-0.0689032	0.00520722	1	0	0	0	-0.6894	-0.41014	15
2	25	81	21	181	0	3	305	-0.0686191	-999	-0.0666232	-999	0	0	1	0	-999	-999	15
2	26	76	23	173	1	2	202	-0.043254	0.0079493	-0.0683271	0.0471415	0	1	0	0	-0.55852	0.84783	15
2	28	55	19	173	1	3	303	-0.0193472	0.00785593	-0.0246933	0.00888854	0	0	1	0	-0.56278	-0.2997	15
2	29	86	22	182	0	2	-999	-0.049406	0.049647	-999	-999	0	1	0	0	1.34246	-999	15
2	30	50	22	174	1	1	102	-0.0471641	0.0164454	-999	-999	1	0	0	0	-0.17119	-999	15
2	31	69	21	176	0	2	202	-0.0432463	0.00554788	-0.0537222	0.00542343	0	1	0	0	-0.668	-0.40365	15
2	32	51	22	171	1	3	304	-0.0504484	0.0147541	-0.0367264	0.0309433	0	0	1	0	-0.24829	0.36191	15
2	33	77	28	183	0	1	-999	-0.0841072	0.071859	-0.0148324	0.152848	1	0	0	0	2.35509	-999	15
2	34	54	21	167	1	3	303	-0.0240335	0.00593733	-0.0291903	0.0444037	0	0	1	0	-0.65024	0.7657	15
2	35	77	19	167	1	1	104	0.0134373	0.0295056	-0.018938	0.0508949	1	0	0	0	0.42422	0.96042	15
2	37	73	23	178	1	2	201	-0.0546513	0.00356162	-0.0609623	0.00351823	0	1	0	0	-0.75855	-0.4608	15
2	38	50	22	161	1	1	102	-0.038071	0.0502704	0.011743	0.0437237	1	0	0	0	1.37088	0.7453	15
2	39	51	20	163	1	1	102	-0.0231718	0.0225027	-0.0160437	0.038668	1	0	0	0	0.10496	0.59363	15
2	40	53	20	164	1	3	303	-0.0630851	0.00613516	-0.027837	0.12384	0	0	1	0	-0.64123	3.14865	15
2	41	58	20	169	1	2	201	-0.0484205	-999	-0.043781	-999	0	1	0	0	-999	-999	15
2	42	49	22	157	1	1	103	-0.0369756	0.0211537	-0.0459113	0.0773247	1	0	0	0	0.04346	1.75328	15
2	43	40	24	158	1	3	305	5.48721e-05	0.0373732	0.0613843	0.0351433	0	0	1	0	0.7829	0.4879	15
2	44	72	24	168	1	2	203	-0.0503649	0.0149048	-0.0651293	0.0247778	0	1	0	0	-0.24142	0.17695	15
2	45	68	22	165	1	3	305	-0.0297455	0.0253199	-0.0326067	0.00583155	0	0	1	0	0.2334	-0.39141	15
2	46	63	23	166	1	1	-999	-0.0579874	0.0121873	-999	-999	1	0	0	0	-0.36531	-999	15
2	47	67	23	166	1	1	104	-0.0381938	0.0442457	-0.0308771	-999	1	0	0	0	1.09621	-999	15
2	48	45	19	155	1	2	-999	0.0531164	-999	-999	-999	0	1	0	0	-999	-999	15
2	49	65	19	165	1	3	303	-0.0069164	0.038993	0.0170901	0.0456925	0	0	1	0	0.85675	0.80436	15
2	50	58	19	159	1	2	-999	-0.0364466	0.0522052	-999	-999	0	1	0	0	1.45908	-999	15
2	52	64	21	167	1	2	202	0.0762068	0.00511386	0.0598377	0.00514491	0	1	0	0	-0.68779	-0.41201	15
2	53	64	26	162	1	1	103	-0.0429618	0.00821826	-0.0532219	0.0178002	1	0	0	0	-0.54626	-0.03237	15
2	54	67	22	181	1	3	305	-0.0705153	0.00474196	-0.0734226	0.00512594	0	0	1	0	-0.70474	-0.41257	15
2	55	66	22	165	1	1	103	-0.0597967	0.0243202	-0.016868	0.00747119	1	0	0	0	0.18782	-0.34222	15
2	56	55	25	165	1	3	305	-0.0358547	0.0135354	-0.0612856	0.00467539	0	0	1	0	-0.30385	-0.42609	15
2	57	60	22	161	1	3	-999	-0.0435222	0.0658367	-999	-999	0	0	1	0	2.08053	-999	15
2	58	75	21	171	1	2	201	-0.012245	0.0166484	-0.0227864	0.0124992	0	1	0	0	-0.16193	-0.19139	15
2	59	64	20	171	1	1	103	-0.058502	0.00403687	-0.048007	0.00605149	1	0	0	0	-0.73689	-0.38481	15
2	60	72	18	173	1	1	102	-0.00733464	0.0194567	-0.0477348	0.0293489	1	0	0	0	-0.0339	0.31408	15
2	61	52	23	166	1	2	-999	-0.0465766	0.148031	-999	-999	0	1	0	0	-999	-999	15
2	62	86	19	180	1	2	203	-0.0611833	0.0061769	-0.0757378	0.0254744	0	1	0	0	-0.63932	0.19785	15
2	63	50	19	159	1	3	305	0.0380378	0.021924	0.0187617	0.0241148	0	0	1	0	0.07858	0.15706	15
2	64	52	23	170	1	2	201	-0.0341661	0.0300282	0.0233849	-999	0	1	0	0	0.44804	-999	15
2	65	57	27	163	1	1	104	-0.0581446	0.111907	-0.0385523	0.0560598	1	0	0	0	-999	1.11536	15
2	66	65	22	170	1	2	202	-0.0131025	0.0040685	-0.00147273	0.00376212	0	1	0	0	-0.73544	-0.45349	15
2	67	52	21	172	1	1	104	-0.052597	0.124688	-0.0563253	0.128382	1	0	0	0	-999	-999	15
2	68	51	22	159	1	2	202	-0.00631459	0.0131907	-0.0211934	0.0442585	0	1	0	0	-0.31957	0.76134	15
2	69	85	21	170	1	3	304	-0.0527931	0.0220282	0.0267436	0.0658853	0	0	1	0	0.08333	1.41011	15
2	70	56	23	162	1	3	304	-0.0756084	0.00588286	-0.0669592	0.00681718	0	0	1	0	-0.65273	-0.36184	15
2	71	75	21	159	1	1	102	-0.0323575	0.00471986	-0.0488548	0.00857633	1	0	0	0	-0.70575	-0.30907	15
2	72	67	23	170	1	1	104	-0.0666737	0.0185078	-0.0894032	0.0150408	1	0	0	0	-0.07716	-0.11514	15
2	73	73	19	179	1	2	201	-0.0458107	0.00812282	-0.0591396	0.00664025	0	1	0	0	-0.55061	-0.36715	15
2	74	45	21	150	1	1	104	0.0147184	0.00571007	0.0294387	0.00949206	1	0	0	0	-0.66061	-0.2816	15
2	75	53	20	156	1	3	303	-0.103525	0.0743603	-0.0778133	0.0658077	0	0	1	0	2.46912	1.40778	15
2	76	51	22	165	1	2	201	-0.087757	0.0295249	-0.0748403	0.0687583	0	1	0	0	0.4251	1.4963	15
2	77	71	25	170	1	1	104	-0.0532818	0.0081132	-0.068836	0.00432714	1	0	0	0	-0.55105	-0.43654	15
2	78	53	22	163	1	3	305	-0.0582978	0.0336624	-0.0606103	0.041482	0	0	1	0	0.61373	0.67805	15
2	79	66	19	175	1	2	201	-0.0882546	0.0238045	-0.0969365	0.0642437	0	1	0	0	0.16431	1.36086	15
2	80	50	23	166	1	3	304	-0.0821436	0.0476549	-0.0549004	0.123906	0	0	1	0	1.25164	3.15064	15
2	81	53	20	167	1	3	303	-0.0205064	0.0173041	-0.0289037	0.0046915	0	0	1	0	-0.13204	-0.42561	15
2	82	61	23	170	1	2	203	-0.0863533	0.0709955	-0.0624874	0.0053777	0	1	0	0	2.31572	-0.40502	15
2	83	59	22	160	1	1	102	-0.0477452	0.00404117	-0.0473375	0.00423008	1	0	0	0	-0.73669	-0.43945	15
2	86	70	24	162	1	3	305	-0.0449211	0.0386981	-0.0538106	-999	0	0	1	0	0.8433	-999	15
2	87	64	26	168	1	1	103	-0.0672187	0.00473242	-0.102051	0.0430614	1	0	0	0	-0.70518	0.72543	15
2	88	61	20	173	1	1	104	-0.0591511	0.0286716	-0.0474074	0.112287	1	0	0	0	0.3862	2.80208	15
2	89	74	22	173	1	3	305	-0.107524	0.00395892	-0.102035	0.00370456	0	0	1	0	-0.74044	-0.45521	15
2	90	57	22	168	1	1	102	0.0698971	0.018067	0.0557661	0.00871243	1	0	0	0	-0.09726	-0.30499	15
2	93	60	20	168	1	2	202	-0.0836416	0.0130514	-0.0915088	0.00637867	0	1	0	0	-0.32592	-0.37499	15
2	94	76	22	165	1	2	201	-0.0815018	0.0384275	-0.0731455	0.0850907	0	1	0	0	0.83096	1.98624	15
2	95	46	24	157	1	1	102	-0.11503	0.0747359	-0.050763	0.0356531	1	0	0	0	2.48624	0.50319	15
2	96	54	19	165	1	3	305	-0.082397	0.0149565	-0.0517504	0.00394622	0	0	1	0	-0.23906	-0.44796	15
2	97	69	20	167	1	1	102	-0.0448076	0.045909	-0.0450827	0.0248923	1	0	0	0	1.17204	0.18038	15
2	98	69	24	167	1	3	305	-0.044967	0.00684308	-0.062664	0.00804422	0	0	1	0	-0.60895	-0.32503	15
2	99	65	22	167	1	1	103	-0.0708149	0.0465171	-0.0770722	0.00371079	1	0	0	0	1.19977	-0.45503	15
2	100	53	20	161	1	3	303	-0.0610711	0.00752762	-0.0227678	0.025045	0	0	1	0	-0.57774	0.18497	15
2	101	53	19	160	1	3	303	-0.0639987	0.00964072	-0.0439655	0.00807956	0	0	1	0	-0.48141	-0.32397	15
2	102	64	22	171	1	1	104	-0.0716209	0.00307612	-0.0748646	0.00300927	1	0	0	0	-0.78069	-0.47607	15
2	103	59	23	173	1	3	304	-0.0850652	0.00800918	-0.0946421	0.0210628	0	0	1	0	-0.55579	0.06551	15
2	104	65	21	176	1	2	201	-0.105489	0.00524536	-0.114024	0.0045116	0	1	0	0	-0.68179	-0.431	15
2	105	77	21	170	1	1	102	-0.0994561	0.00374873	-0.0994196	0.00405994	1	0	0	0	-0.75002	-0.44455	15
2	106	57	19	164	1	2	201	-0.031496	0.0090176	-0.0601778	0.024544	0	1	0	0	-0.50982	0.16994	15
2	107	52	19	165	1	2	202	-0.0637353	0.00739037	-0.0831627	0.00725558	0	1	0	0	-0.584	-0.34869	15
2	108	51	22	163	1	3	303	-0.0893145	0.0627415	-0.0815687	0.0199376	0	0	1	0	1.93943	0.03175	15
2	109	54	21	157	1	1	103	0.0625166	0.135287	-0.0713203	0.0181677	1	0	0	0	-999	-0.02134	15
2	110	78	25	172	1	1	103	-0.101977	0.00522786	-0.109438	0.0110419	1	0	0	0	-0.68259	-0.2351	15
2	111	53	22	168	1	1	-999	-0.0621834	0.00996514	-0.05371	-999	1	0	0	0	-0.46662	-999	15
2	112	75	23	162	1	2	203	-0.0362452	0.0217244	-0.0411	0.00968352	0	1	0	0	0.06948	-0.27585	15
2	114	93	25	160	1	2	201	-0.0604888	0.0594469	-0.051562	0.0360447	0	1	0	0	1.78923	0.51494	15
2	115	68	29	170	1	2	202	-0.0864908	0.00771185	-0.0706658	0.00695161	0	1	0	0	-0.56935	-0.35781	15
2	116	70	24	170	1	3	303	-0.107605	0.00731073	-0.111339	0.00727082	0	0	1	0	-0.58763	-0.34823	15
2	117	64	25	161	1	2	202	-0.0903318	0.00778916	-0.110114	0.0350317	0	1	0	0	-0.56582	0.48455	15
2	118	52	20	173	1	3	303	-0.0756637	0.00772104	-0.0802757	0.00868966	0	0	1	0	-0.56893	-0.30567	15
2	119	57	23	165	1	3	304	-0.0718721	0.0329076	-0.0303845	0.0580004	0	0	1	0	0.57931	1.17357	15
2	120	56	20	165	1	2	203	-0.0918601	0.00330709	-0.091204	0.00378618	0	1	0	0	-0.77016	-0.45276	15
2	128	57	25	164	1	3	304	-0.153876	0.0399827	-0.187168	0.0672179	0	0	1	0	0.90187	1.45009	15
2	129	62	19	173	1	1	103	-0.105514	0.0136795	-0.102507	0.012493	1	0	0	0	-0.29728	-0.19157	15
2	130	59	25	168	1	1	102	-0.163487	0.0408994	-0.108494	0.141966	1	0	0	0	0.94366	-999	15
2	131	69	20	169	1	2	201	-0.0656533	0.0928561	0.00465969	0.0329777	0	1	0	0	-999	0.42294	15
2	132	54	20	170	1	1	103	-0.0999384	0.0470694	-0.0886499	0.0449552	1	0	0	0	1.22494	0.78224	15
2	133	62	21	161	1	3	304	-0.113223	-999	-0.0564523	-999	0	0	1	0	-999	-999	15
2	134	49	24	163	1	2	201	-0.067426	0.0379248	-0.100591	0.0438231	0	1	0	0	0.80805	0.74828	15
2	135	48	21	157	1	3	303	-0.184088	0.104846	-0.177406	0.12392	0	0	1	0	-999	3.15107	15
2	137	93	23	179	0	2	202	-0.0950984	0.0133177	-0.0397337	0.102744	0	1	0	0	-0.31378	2.51581	15
2	138	108	18	174	1	1	102	-0.0117285	0.0212901	-0.0297082	0.0220218	1	0	0	0	0.04968	0.09428	15
2	139	63	20	160	1	1	103	-0.128277	0.0972017	-0.114836	0.0641912	1	0	0	0	-999	1.35929	15
2	140	82	22	176	0	3	303	-0.0924988	0.149688	-0.0598717	-999	0	0	1	0	-999	-999	15
2	141	64	28	158	1	3	305	-0.0876481	0.016317	-0.13625	0.0188853	0	0	1	0	-0.17704	0.00019	15
2	142	77	23	175	0	2	202	-0.0116859	0.0253587	-0.0613088	0.0178904	0	1	0	0	0.23517	-0.02966	15
2	143	68	25	165	1	2	203	-0.140902	0.00810996	-0.154237	0.00756423	0	1	0	0	-0.5512	-0.33943	15
2	144	65	25	165	1	1	103	-0.135284	0.0287624	-0.115012	0.0129607	1	0	0	0	0.39034	-0.17754	15
2	146	70	23	180	0	2	201	0.0577377	0.0128821	0.0618763	0.0110643	0	1	0	0	-0.33363	-0.23443	15
2	147	58	23	170	1	2	202	-0.130374	0.0125226	-0.122146	0.0244059	0	1	0	0	-0.35003	0.16579	15
2	148	83	19	191	0	3	303	-0.063186	0.0116088	-0.0783488	0.00708944	0	0	1	0	-0.39168	-0.35367	15
2	149	56	22	165	1	2	201	-0.11809	0.0091648	-0.116936	0.022444	0	1	0	0	-0.50311	0.10694	15
2	150	75	22	174	0	1	104	-0.0860994	0.110131	-0.00380371	0.0199417	1	0	0	0	-999	0.03188	15
2	151	52	21	152	1	2	203	-0.0808247	0.0111213	-0.112537	0.0474027	0	1	0	0	-0.41391	0.85566	15
2	152	84	21	179	0	3	305	-999	0.0134934	-0.060949	0.00989773	0	0	1	0	-0.30577	-0.26943	15
2	153	53	23	173	1	1	104	-0.0968793	0.0207968	-0.104479	0.0195721	1	0	0	0	0.02719	0.02079	15
2	154	71	22	191	0	3	303	-0.115283	0.0723039	-0.10663	0.059399	0	0	1	0	2.37537	1.21553	15
2	155	65	20	196	0	1	103	-0.12823	0.0091164	-0.164901	0.0133701	1	0	0	0	-0.50531	-0.16526	15
2	156	92	20	185	0	3	303	-0.0783547	0.0139331	-0.0545623	0.0128157	0	0	1	0	-0.28572	-0.18189	15
2	157	109	22	191	0	2	202	-0.164891	0.0175902	-0.16109	0.00974026	0	1	0	0	-0.119	-0.27415	15
2	158	77	22	177	0	1	102	-0.125945	0.0280719	-0.108203	0.0175718	1	0	0	0	0.35886	-0.03922	15
2	159	77	20	178	0	1	102	-0.0681956	0.0159601	-0.0748737	0.0120101	1	0	0	0	-0.19331	-0.20606	15
2	160	66	19	178	0	3	-999	-0.114698	0.0314913	-999	-999	0	0	1	0	0.51475	-999	15
2	161	102	21	181	0	2	203	-0.10042	0.0105408	-0.108766	0.0108073	0	1	0	0	-0.44038	-0.24214	15
2	162	68	24	175	0	1	103	-0.122274	0.0165252	-0.122408	0.0103281	1	0	0	0	-0.16755	-0.25652	15
2	163	72	27	177	0	3	305	-999	0.0128966	-0.08404	0.0109576	0	0	1	0	-0.33298	-0.23763	15
2	164	67	33	163	0	2	203	-0.0236154	0.0122227	-0.0859152	0.0112162	0	1	0	0	-0.3637	-0.22988	15
2	165	78	22	183	0	3	304	0.0193526	0.0110841	-0.0660261	0.0121821	0	0	1	0	-0.4156	-0.2009	15
2	166	83	24	189	0	1	103	-0.0727884	0.0204938	-0.0624814	0.0169153	1	0	0	0	0.01338	-0.05891	15
2	167	89	24	187	0	1	104	-0.0859928	0.00784809	-0.0740753	0.00795318	1	0	0	0	-0.56313	-0.32776	15
2	168	75	22	186	0	2	203	-0.109883	0.0304217	-0.0946878	0.012169	0	1	0	0	0.46599	-0.20129	15
2	169	75	19	173	0	3	-999	-0.12491	0.010805	-0.123443	0.0104237	0	0	1	0	-0.42833	-0.25365	15
2	170	79	21	177	0	2	202	-0.116086	0.0102049	-0.058772	0.00846726	0	1	0	0	-0.45569	-0.31234	15
2	171	81	25	182	0	3	304	-0.0814823	0.0134464	-0.0828256	0.00922659	0	0	1	0	-0.30791	-0.28956	15
2	172	73	21	177	0	2	202	-0.128228	0.0138437	-0.109739	0.0107989	0	1	0	0	-0.2898	-0.24239	15
2	173	76	29	188	0	1	104	-0.0840763	0.0145341	-0.0818379	0.0157124	1	0	0	0	-0.25832	-0.095	15
2	174	73	21	187	0	3	303	-0.165131	0.0215704	-0.120827	0.0161789	0	0	1	0	0.06246	-0.081	15
2	175	103	22	185	0	1	104	-0.0858069	0.0156188	-0.0801489	0.0149676	1	0	0	0	-0.20887	-0.11734	15
2	176	69	26	167	0	3	304	-0.0253707	0.00934219	-0.0304775	0.00979688	0	0	1	0	-0.49502	-0.27245	15
2	177	72	22	167	0	3	-999	-0.0548615	0.124138	-0.141643	0.0440256	0	0	1	0	-999	0.75435	15
2	178	70	25	186	0	2	203	-0.0838701	0.0112173	-0.10614	0.010422	0	1	0	0	-0.40953	-0.2537	15
2	179	73	20	184	0	1	104	-0.0544608	0.0196123	-0.071274	0.0170312	1	0	0	0	-0.02681	-0.05543	15
2	180	83	20	175	0	1	103	-0.0337524	0.0188522	-0.0592827	0.0224225	1	0	0	0	-0.06146	0.1063	15
2	181	77	27	183	0	2	201	-0.0199737	0.0137494	-0.0805997	0.0132153	0	1	0	0	-0.2941	-0.16991	15
2	182	81	20	185	0	2	201	-0.141081	0.00932299	-0.14868	0.00849348	0	1	0	0	-0.49589	-0.31155	15
2	183	81	19	185	0	3	303	-0.104713	0.0242267	-0.0497294	0.0323974	0	0	1	0	0.18356	0.40553	15
2	184	75	24	177	0	2	201	-0.0135986	0.0122343	-0.0788248	0.014295	0	1	0	0	-0.36317	-0.13752	15
2	185	69	32	174	0	1	104	-0.10775	0.0231374	-0.0933677	0.0157568	1	0	0	0	0.1339	-0.09367	15
2	186	76	25	177	0	2	202	-0.111249	0.0132062	-0.152507	0.0108938	0	1	0	0	-0.31886	-0.23955	15
2	187	61	25	187	0	1	104	-0.101388	0.0134584	-0.116952	0.011401	1	0	0	0	-0.30736	-0.22433	15
2	188	80	22	174	0	2	201	-0.189067	0.0188655	-0.14989	0.0109454	0	1	0	0	-0.06086	-0.238	15
2	189	87	20	173	0	3	305	-0.0880193	0.0140737	-0.0846289	0.00795784	0	0	1	0	-0.27931	-0.32762	15
2	190	76	20	179	0	3	305	-0.0279765	0.0254474	-0.085487	0.0184569	0	0	1	0	0.23921	-0.01267	15
2	191	100	20	180	0	1	102	-0.0341342	0.0128033	-0.0520293	0.00853467	1	0	0	0	-0.33723	-0.31032	15
2	192	73	24	184	0	1	102	0.0413999	0.0291129	0.0264971	0.0160508	1	0	0	0	0.40631	-0.08485	15
2	193	64	25	178	0	2	203	-0.0368948	0.0109394	-0.0955227	0.0096294	0	1	0	0	-0.4222	-0.27748	15
2	194	87	21	189	0	1	102	-0.104742	0.0112774	-0.12153	0.00842676	1	0	0	0	-0.40679	-0.31356	15
2	195	81	23	172	0	3	305	-0.0853964	0.012083	-0.126799	0.0224928	0	0	1	0	-0.37007	0.1084	15
2	196	83	23	184	0	2	203	-0.101089	0.0239051	-0.104703	0.00716229	0	1	0	0	0.16889	-0.35149	15
2	197	73	21	184	0	1	104	-0.0964121	0.0124294	-0.0666332	0.0129389	1	0	0	0	-0.35427	-0.1782	15
2	198	82	22	182	0	3	303	-0.125436	0.018622	-0.0822515	0.010385	0	0	1	0	-0.07196	-0.25481	15
2	199	84	19	186	0	2	202	-0.104815	0.0172923	-0.0635433	0.00947639	0	1	0	0	-0.13258	-0.28207	15
2	200	75	28	175	0	3	303	-0.035774	0.0565323	-0.108059	0.00884652	0	0	1	0	1.65635	-0.30096	15
2	201	114	29	189	0	3	304	-0.192335	0.0461938	-0.184459	0.0116086	0	0	1	0	1.18503	-0.2181	15
2	202	79	23	180	0	2	201	-0.118616	0.0102679	-0.102963	0.0105299	0	1	0	0	-0.45282	-0.25046	15
2	203	78	26	175	0	1	103	-0.104686	0.00890126	-0.0618009	0.00760057	1	0	0	0	-0.51512	-0.33834	15
2	204	103	21	190	0	2	-999	-0.0477535	0.0110631	-0.0688981	0.0114799	0	1	0	0	-0.41656	-0.22196	15
2	205	74	21	177	0	2	203	-0.0659651	0.033567	-0.139219	0.00882387	0	1	0	0	0.60938	-0.30164	15
2	206	87	24	185	0	3	303	-0.0224887	0.017537	-0.0147107	0.0150024	0	0	1	0	-0.12142	-0.1163	15
2	207	82	26	182	0	1	103	-0.0440973	0.0197582	-0.0619381	0.0173452	1	0	0	0	-0.02016	-0.04601	15
2	208	112	20	187	0	1	104	-0.0238362	0.00788075	-0.0323145	0.00853401	1	0	0	0	-0.56165	-0.31034	15
2	209	95	24	183	0	3	303	-0.135472	0.00982319	-0.118933	0.0126281	0	0	1	0	-0.47309	-0.18752	15
2	210	70	25	182	0	1	102	0.0437928	0.100268	-999	0.0114776	1	0	0	0	-999	-0.22204	15
2	211	82	25	189	0	2	203	-0.0790403	0.00863815	-0.0898137	0.00856334	0	1	0	0	-0.52712	-0.30946	15
2	212	98	20	183	0	3	303	-0.0922555	0.0883309	-0.105863	-999	0	0	1	0	3.10603	-999	15
2	213	73	28	179	0	2	201	-0.147723	0.0100643	-0.173761	0.0536557	0	1	0	0	-0.4621	1.04324	15
2	214	72	21	180	0	2	202	-0.084187	0.0183048	-0.0818642	0.0160177	0	1	0	0	-0.08642	-0.08584	15
2	215	69	26	166	0	1	104	-0.0886915	0.00812679	-0.0637664	0.00777712	1	0	0	0	-0.55043	-0.33304	15
2	216	63	19	174	0	3	305	0.00431269	0.027824	-0.145637	0.0103489	0	0	1	0	0.34756	-0.25589	15
2	218	73	25	177	0	3	304	-999	0.00950037	-999	0.00914093	0	0	1	0	-0.48781	-0.29213	15
2	219	64	22	176	0	1	102	-0.117047	0.0229931	-0.131516	0.0105968	1	0	0	0	0.12732	-0.24846	15
2	220	67	20	168	0	3	305	-0.103465	0.0302097	-0.109837	0.0139998	0	0	1	0	0.45632	-0.14637	15
2	221	68	20	177	0	3	304	-0.0556856	0.0100567	-0.0627955	0.00994667	0	0	1	0	-0.46245	-0.26796	15
2	222	88	22	176	0	1	103	-0.142362	0.011976	-0.116603	0.0105446	1	0	0	0	-0.37495	-0.25002	15
2	223	89	27	184	0	3	305	-0.0248471	0.007126	-0.0505514	0.00710915	0	0	1	0	-0.59605	-0.35308	15
2	224	86	20	178	0	2	203	-0.0410549	0.0267797	-0.0655691	0.018561	0	1	0	0	0.29995	-0.00954	15
2	225	120	23	188	0	1	102	-0.117507	0.00881562	-0.142269	0.00806963	1	0	0	0	-0.51902	-0.32427	15
2	226	82	20	181	0	2	203	-0.122622	0.021984	-0.134052	0.00894466	0	1	0	0	0.08131	-0.29802	15
2	227	81	20	174	0	2	203	-0.0589041	0.0482848	-0.0416766	0.0301299	0	1	0	0	1.28035	0.33751	15
2	228	68	20	176	0	3	303	-0.120952	0.0140463	-0.149864	0.00887191	0	0	1	0	-0.28056	-0.3002	15
2	229	69	21	169	0	1	102	-0.157289	0.0736596	-0.103564	-999	1	0	0	0	2.43718	-999	15
2	230	99	28	175	0	1	104	-0.035923	0.0228929	-0.0418122	0.0213173	1	0	0	0	0.12275	0.07314	15
2	231	63	24	181	0	1	102	-0.0612621	0.0327621	-0.0609012	0.0608698	1	0	0	0	0.57268	1.25965	15
2	232	73	24	196	0	2	202	-0.150853	0.00907765	-0.137137	0.00821379	0	1	0	0	-0.50708	-0.31994	15
2	233	83	23	181	0	3	304	0.0324535	0.00839878	-0.0406991	0.0106194	0	0	1	0	-0.53803	-0.24778	15
2	234	111	25	179	0	2	203	-0.0652645	0.0222344	-0.0815875	0.00756467	0	1	0	0	0.09273	-0.33942	15
2	235	103	28	177	0	2	203	-0.00748227	0.0751031	-0.0249742	0.091938	0	1	0	0	2.50299	2.19165	15
2	236	87	24	187	0	3	303	-0.135513	0.0145541	-0.199882	0.00953555	0	0	1	0	-0.25741	-0.28029	15
2	237	59	25	170	0	2	203	-0.0733623	0.0312407	-0.112747	0.0157025	0	1	0	0	0.50332	-0.0953	15
2	238	74	20	176	0	3	305	-0.10741	0.0236396	-0.0880215	0.0243858	0	0	1	0	0.15679	0.16519	15
2	239	100	23	177	0	3	305	-0.133858	0.0337767	-0.135279	0.00998214	0	0	1	0	0.61894	-0.2669	15
2	240	81	21	174	0	2	203	-0.0726553	0.031673	-0.110429	0.0112138	0	1	0	0	0.52303	-0.22995	15
2	8	94	28	177	0	3	304	-0.037812	0.0135789	-0.0544239	0.0142596	0	0	1	0	-0.30187	-0.13858	15
2	10	77	27	186	0	1	104	-0.0205778	0.0525988	-0.106993	0.00825321	1	0	0	0	1.47703	-0.31876	15
2	11	73	20	174	0	2	203	-0.155382	-999	-0.150417	0.159784	0	1	0	0	-999	-999	15
2	12	71	20	177	0	1	104	-0.0908683	0.0114069	-0.098582	0.0104847	1	0	0	0	-0.40089	-0.25182	15
2	13	92	22	181	0	3	304	-0.0730122	0.0613174	-0.0877403	0.0288439	0	0	1	0	1.8745	0.29893	15
2	14	78	21	190	0	2	203	-0.100805	0.0880552	-0.0718683	0.0850162	0	1	0	0	3.09346	1.98401	15
2	15	91	21	185	0	3	305	-0.129608	0.113852	-0.113772	0.0604859	0	0	1	0	-999	1.24814	15
2	16	55	20	157	1	3	303	-0.0154987	0.0263754	-0.0356965	0.0540122	0	0	1	0	0.28151	1.05394	15
2	17	71	21	171	1	2	203	-0.0299813	0.0360481	-0.0628441	0.0122749	0	1	0	0	0.72249	-0.19812	15
2	18	80	24	169	0	1	102	-0.02563	0.0124393	-0.0319605	0.00968414	1	0	0	0	-0.35382	-0.27584	15
2	19	78	19	181	0	1	104	-0.0238489	0.0568605	-0.0725083	0.0085918	1	0	0	0	1.67131	-0.3086	15
2	20	64	21	172	1	3	303	-0.0544766	0.042726	-0.064835	0.00846217	0	0	1	0	1.02693	-0.31249	15
2	21	70	28	165	0	3	304	0.00308067	0.0600252	-0.0240681	-999	0	0	1	0	1.81559	-999	15
2	22	51	23	158	1	2	-999	-999	0.117441	-999	-999	0	1	0	0	-999	-999	15
2	23	96	25	186	0	2	201	-0.0365904	0.00483231	-0.0509181	0.0740214	0	1	0	0	-0.70062	1.65418	15
2	24	80	26	185	0	1	104	-0.0585282	0.00507856	-0.0634582	0.00532517	1	0	0	0	-0.6894	-0.4066	15
2	25	81	21	181	0	3	304	-0.0686191	-999	-0.0654784	0.114612	0	0	1	0	-999	2.87184	15
2	26	76	23	173	1	2	203	-0.043254	0.0079493	-0.0681027	0.0413074	0	1	0	0	-0.55852	0.67281	15
2	28	55	19	173	1	3	304	-0.0193472	0.00785593	-0.0272957	0.00830431	0	0	1	0	-0.56278	-0.31723	15
2	29	86	22	182	0	2	-999	-0.049406	0.049647	-999	-999	0	1	0	0	1.34246	-999	15
2	30	50	22	174	1	1	103	-0.0471641	0.0164454	-0.0444716	0.0237185	1	0	0	0	-0.17119	0.14517	15
2	31	69	21	176	0	2	203	-0.0432463	0.00554788	-0.0716924	0.00553069	0	1	0	0	-0.668	-0.40043	15
2	32	51	22	171	1	3	305	-0.0504484	0.0147541	-0.035365	0.0225528	0	0	1	0	-0.24829	0.1102	15
2	33	77	28	183	0	1	-999	-0.0841072	0.071859	-0.00766844	0.102677	1	0	0	0	2.35509	2.5138	15
2	34	54	21	167	1	3	305	-0.0240335	0.00593733	-0.0280057	0.0307708	0	0	1	0	-0.65024	0.35673	15
2	35	77	19	167	1	1	103	0.0134373	0.0295056	-0.0105635	0.0723206	1	0	0	0	0.42422	1.60316	15
2	37	73	23	178	1	2	202	-0.0546513	0.00356162	-0.0577049	0.00335031	0	1	0	0	-0.75855	-0.46584	15
2	38	50	22	161	1	1	103	-0.038071	0.0502704	-0.035493	0.0412646	1	0	0	0	1.37088	0.67153	15
2	39	51	20	163	1	1	104	-0.0231718	0.0225027	0.0432153	0.0236742	1	0	0	0	0.10496	0.14384	15
2	40	53	20	164	1	3	305	-0.0630851	0.00613516	-0.0255991	0.0497102	0	0	1	0	-0.64123	0.92488	15
2	41	58	20	169	1	2	202	-0.0484205	-999	-0.0347445	0.152998	0	1	0	0	-999	-999	15
2	42	49	22	157	1	1	102	-0.0369756	0.0211537	-0.0443501	0.163094	1	0	0	0	0.04346	-999	15
2	43	40	24	158	1	3	303	5.48721e-05	0.0373732	0.00172379	0.127283	0	0	1	0	0.7829	-999	15
2	44	72	24	168	1	2	201	-0.0503649	0.0149048	-0.0584771	0.0201693	0	1	0	0	-0.24142	0.0387	15
2	45	68	22	165	1	3	304	-0.0297455	0.0253199	-0.0240485	0.00492262	0	0	1	0	0.2334	-0.41867	15
2	46	63	23	166	1	1	-999	-0.0579874	0.0121873	-999	-999	1	0	0	0	-0.36531	-999	15
2	47	67	23	166	1	1	102	-0.0381938	0.0442457	-0.04839	-999	1	0	0	0	1.09621	-999	15
2	48	45	19	155	1	2	-999	0.0531164	-999	-999	-999	0	1	0	0	-999	-999	15
2	49	65	19	165	1	3	305	-0.0069164	0.038993	-0.0244412	0.025504	0	0	1	0	0.85675	0.19873	15
2	50	58	19	159	1	2	-999	-0.0364466	0.0522052	-999	-999	0	1	0	0	1.45908	-999	15
2	52	64	21	167	1	2	201	0.0762068	0.00511386	0.0571637	0.00484349	0	1	0	0	-0.68779	-0.42105	15
2	53	64	26	162	1	1	102	-0.0429618	0.00821826	-0.0506753	0.0361766	1	0	0	0	-0.54626	0.5189	15
2	54	67	22	181	1	3	303	-0.0705153	0.00474196	-0.0737431	0.00756175	0	0	1	0	-0.70474	-0.3395	15
2	55	66	22	165	1	1	102	-0.0597967	0.0243202	-0.0275027	0.0507673	1	0	0	0	0.18782	0.9566	15
2	56	55	25	165	1	3	303	-0.0358547	0.0135354	-0.0654345	0.0112622	0	0	1	0	-0.30385	-0.2285	15
2	57	60	22	161	1	3	-999	-0.0435222	0.0658367	-0.0480221	0.0504361	0	0	1	0	2.08053	0.94666	15
2	58	75	21	171	1	2	202	-0.012245	0.0166484	0.00265952	0.145974	0	1	0	0	-0.16193	-999	15
2	59	64	20	171	1	1	104	-0.058502	0.00403687	-0.0541677	0.0223106	1	0	0	0	-0.73689	0.10294	15
2	60	72	18	173	1	1	103	-0.00733464	0.0194567	0.012298	0.0117105	1	0	0	0	-0.0339	-0.21505	15
2	61	52	23	166	1	2	203	-0.0465766	0.148031	-0.0494367	-999	0	1	0	0	-999	-999	15
2	62	86	19	180	1	2	201	-0.0611833	0.0061769	-0.0665697	0.00605039	0	1	0	0	-0.63932	-0.38484	15
2	63	50	19	159	1	3	303	0.0380378	0.021924	-0.0226905	0.0118468	0	0	1	0	0.07858	-0.21096	15
2	64	52	23	170	1	2	203	-0.0341661	0.0300282	-0.0365224	0.0267406	0	1	0	0	0.44804	0.23583	15
2	65	57	27	163	1	1	102	-0.0581446	0.111907	0.0114104	0.0934675	1	0	0	0	-999	2.23753	15
2	66	65	22	170	1	2	203	-0.0131025	0.0040685	-0.0119576	0.0039186	0	1	0	0	-0.73544	-0.44879	15
2	67	52	21	172	1	1	102	-0.052597	0.124688	-0.0229974	-999	1	0	0	0	-999	-999	15
2	68	51	22	159	1	2	201	-0.00631459	0.0131907	-0.0298714	0.0540795	0	1	0	0	-0.31957	1.05596	15
2	69	85	21	170	1	3	303	-0.0527931	0.0220282	-0.0179503	0.0464319	0	0	1	0	0.08333	0.82654	15
2	70	56	23	162	1	3	303	-0.0756084	0.00588286	-0.0706967	0.00634528	0	0	1	0	-0.65273	-0.376	15
2	71	75	21	159	1	1	103	-0.0323575	0.00471986	-0.0492541	0.0214293	1	0	0	0	-0.70575	0.0765	15
2	72	67	23	170	1	1	102	-0.0666737	0.0185078	-0.108748	0.0246509	1	0	0	0	-0.07716	0.17314	15
2	73	73	19	179	1	2	202	-0.0458107	0.00812282	-0.05118	0.00753529	0	1	0	0	-0.55061	-0.3403	15
2	74	45	21	150	1	1	103	0.0147184	0.00571007	0.0493862	0.0138689	1	0	0	0	-0.66061	-0.1503	15
2	75	53	20	156	1	3	305	-0.103525	0.0743603	-0.0809953	0.0815635	0	0	1	0	2.46912	1.88043	15
2	76	51	22	165	1	2	203	-0.087757	0.0295249	-0.0310679	0.0380018	0	1	0	0	0.4251	0.57365	15
2	77	71	25	170	1	1	102	-0.0532818	0.0081132	-0.04849	0.0317361	1	0	0	0	-0.55105	0.38569	15
2	78	53	22	163	1	3	303	-0.0582978	0.0336624	-0.0635732	0.114199	0	0	1	0	0.61373	2.85943	15
2	79	66	19	175	1	2	202	-0.0882546	0.0238045	-0.0731135	0.0474585	0	1	0	0	0.16431	0.85734	15
2	80	50	23	166	1	3	303	-0.0821436	0.0476549	-0.0930471	0.0320332	0	0	1	0	1.25164	0.3946	15
2	81	53	20	167	1	3	305	-0.0205064	0.0173041	-0.0447229	0.0042964	0	0	1	0	-0.13204	-0.43746	15
2	82	61	23	170	1	2	202	-0.0863533	0.0709955	-0.0680624	0.0106382	0	1	0	0	2.31572	-0.24722	15
2	83	59	22	160	1	1	104	-0.0477452	0.00404117	-0.0443127	0.00426913	1	0	0	0	-0.73669	-0.43828	15
2	86	70	24	162	1	3	303	-0.0449211	0.0386981	-0.060917	0.136848	0	0	1	0	0.8433	-999	15
2	87	64	26	168	1	1	102	-0.0672187	0.00473242	-0.0745902	0.00721232	1	0	0	0	-0.70518	-0.34999	15
2	88	61	20	173	1	1	103	-0.0591511	0.0286716	-0.0472514	0.0515907	1	0	0	0	0.3862	0.98129	15
2	89	74	22	173	1	3	303	-0.107524	0.00395892	-0.107486	0.00384109	0	0	1	0	-0.74044	-0.45112	15
2	90	57	22	168	1	1	104	0.0698971	0.018067	-0.0432638	0.00731532	1	0	0	0	-0.09726	-0.3469	15
2	93	60	20	168	1	2	203	-0.0836416	0.0130514	-0.111286	0.0240731	0	1	0	0	-0.32592	0.15581	15
2	94	76	22	165	1	2	203	-0.0815018	0.0384275	-0.0681157	0.0688721	0	1	0	0	0.83096	1.49971	15
2	95	46	24	157	1	1	104	-0.11503	0.0747359	-0.0613372	0.0323474	1	0	0	0	2.48624	0.40403	15
2	96	54	19	165	1	3	303	-0.082397	0.0149565	-0.0305213	0.00448912	0	0	1	0	-0.23906	-0.43168	15
2	97	69	20	167	1	1	103	-0.0448076	0.045909	-0.0386945	0.0194738	1	0	0	0	1.17204	0.01784	15
2	98	69	24	167	1	3	303	-0.044967	0.00684308	-0.0230339	0.00640052	0	0	1	0	-0.60895	-0.37434	15
2	99	65	22	167	1	1	102	-0.0708149	0.0465171	-0.056201	-999	1	0	0	0	1.19977	-999	15
2	100	53	20	161	1	3	304	-0.0610711	0.00752762	-0.00412695	0.0323954	0	0	1	0	-0.57774	0.40547	15
2	101	53	19	160	1	3	304	-0.0639987	0.00964072	-0.0498339	0.00827835	0	0	1	0	-0.48141	-0.31801	15
2	102	64	22	171	1	1	103	-0.0716209	0.00307612	-0.0691593	0.00287907	1	0	0	0	-0.78069	-0.47998	15
2	103	59	23	173	1	3	303	-0.0850652	0.00800918	-0.0763447	0.00852584	0	0	1	0	-0.55579	-0.31058	15
2	104	65	21	176	1	2	203	-0.105489	0.00524536	-0.116143	0.00471006	0	1	0	0	-0.68179	-0.42505	15
2	105	77	21	170	1	1	104	-0.0994561	0.00374873	-0.104618	0.00411911	1	0	0	0	-0.75002	-0.44278	15
2	106	57	19	164	1	2	202	-0.031496	0.0090176	-0.0322629	0.00520536	0	1	0	0	-0.50982	-0.41019	15
2	107	52	19	165	1	2	201	-0.0637353	0.00739037	-0.0799195	0.00865513	0	1	0	0	-0.584	-0.3067	15
2	108	51	22	163	1	3	304	-0.0893145	0.0627415	-0.14097	0.0222055	0	0	1	0	1.93943	0.09979	15
2	109	54	21	157	1	1	102	0.0625166	0.135287	-0.0806154	0.0558983	1	0	0	0	-999	1.11052	15
2	110	78	25	172	1	1	102	-0.101977	0.00522786	-0.11416	0.0256959	1	0	0	0	-0.68259	0.20449	15
2	111	53	22	168	1	1	-999	-0.0621834	0.00996514	-999	-999	1	0	0	0	-0.46662	-999	15
2	112	75	23	162	1	2	202	-0.0362452	0.0217244	-0.0293967	0.00788562	0	1	0	0	0.06948	-0.32979	15
2	114	93	25	160	1	2	203	-0.0604888	0.0594469	-0.0372781	0.0180536	0	1	0	0	1.78923	-0.02477	15
2	115	68	29	170	1	2	203	-0.0864908	0.00771185	-0.0867211	0.00795099	0	1	0	0	-0.56935	-0.32783	15
2	116	70	24	170	1	3	305	-0.107605	0.00731073	-0.106571	0.00659285	0	0	1	0	-0.58763	-0.36857	15
2	117	64	25	161	1	2	203	-0.0903318	0.00778916	-0.100982	0.0244844	0	1	0	0	-0.56582	0.16815	15
2	118	52	20	173	1	3	304	-0.0756637	0.00772104	-0.083202	0.00832958	0	0	1	0	-0.56893	-0.31647	15
2	119	57	23	165	1	3	303	-0.0718721	0.0329076	-0.0587327	-999	0	0	1	0	0.57931	-999	15
2	120	56	20	165	1	2	202	-0.0918601	0.00330709	-0.0897358	0.00399118	0	1	0	0	-0.77016	-0.44662	15
2	128	57	25	164	1	3	303	-0.153876	0.0399827	-0.0826317	0.121149	0	0	1	0	0.90187	3.06793	15
2	129	62	19	173	1	1	102	-0.105514	0.0136795	-999	-999	1	0	0	0	-0.29728	-999	15
2	130	59	25	168	1	1	104	-0.163487	0.0408994	-999	-999	1	0	0	0	0.94366	-999	15
2	131	69	20	169	1	2	-999	-0.0656533	0.0928561	-999	-999	0	1	0	0	-999	-999	15
2	132	54	20	170	1	1	104	-0.0999384	0.0470694	-0.0815471	0.0755359	1	0	0	0	1.22494	1.69961	15
2	133	62	21	161	1	3	303	-0.113223	-999	-0.0593819	-999	0	0	1	0	-999	-999	15
2	134	49	24	163	1	2	203	-0.067426	0.0379248	-0.045193	0.0351557	0	1	0	0	0.80805	0.48827	15
2	135	48	21	157	1	3	304	-0.184088	0.104846	-999	-999	0	0	1	0	-999	-999	15
2	137	93	23	179	0	2	203	-0.0950984	0.0133177	-0.152312	0.0485615	0	1	0	0	-0.31378	0.89042	15
2	138	108	18	174	1	1	103	-0.0117285	0.0212901	-999	-999	1	0	0	0	0.04968	-999	15
2	139	63	20	160	1	1	102	-0.128277	0.0972017	-0.0716642	0.101786	1	0	0	0	-999	2.48706	15
2	140	82	22	176	0	3	305	-0.0924988	0.149688	-0.0465778	0.129422	0	0	1	0	-999	-999	15
2	141	64	28	158	1	3	304	-0.0876481	0.016317	-0.154948	0.0474743	0	0	1	0	-0.17704	0.85781	15
2	142	77	23	175	0	2	201	-0.0116859	0.0253587	-0.173283	0.0700727	0	1	0	0	0.23517	1.53573	15
2	143	68	25	165	1	2	202	-0.140902	0.00810996	-0.162949	0.00815596	0	1	0	0	-0.5512	-0.32168	15
2	144	65	25	165	1	1	104	-0.135284	0.0287624	-0.126	0.0131929	1	0	0	0	0.39034	-0.17058	15
2	146	70	23	180	0	2	203	0.0577377	0.0128821	0.0646213	0.0104925	0	1	0	0	-0.33363	-0.25159	15
2	147	58	23	170	1	2	203	-0.130374	0.0125226	-0.0412075	0.0142699	0	1	0	0	-0.35003	-0.13827	15
2	148	83	19	191	0	3	305	-0.063186	0.0116088	-0.0589628	0.00789397	0	0	1	0	-0.39168	-0.32954	15
2	149	56	22	165	1	2	202	-0.11809	0.0091648	-0.0565558	0.0729264	0	1	0	0	-0.50311	1.62133	15
2	150	75	22	174	0	1	102	-0.0860994	0.110131	-0.0341276	0.0155047	1	0	0	0	-999	-0.10123	15
2	151	52	21	152	1	2	201	-0.0808247	0.0111213	-0.127475	0.149329	0	1	0	0	-0.41391	-999	15
2	152	84	21	179	0	3	303	-999	0.0134934	-0.0615358	0.00948504	0	0	1	0	-0.30577	-0.28181	15
2	153	53	23	173	1	1	102	-0.0968793	0.0207968	-0.0871455	0.0199462	1	0	0	0	0.02719	0.03201	15
2	154	71	22	191	0	3	304	-0.115283	0.0723039	-0.087075	0.0642491	0	0	1	0	2.37537	1.36103	15
2	155	65	20	196	0	1	104	-0.12823	0.0091164	-0.159587	0.00843235	1	0	0	0	-0.50531	-0.31339	15
2	156	92	20	185	0	3	305	-0.0783547	0.0139331	-0.0648296	0.0153338	0	0	1	0	-0.28572	-0.10636	15
2	157	109	22	191	0	2	201	-0.164891	0.0175902	-0.152225	0.00961608	0	1	0	0	-0.119	-0.27788	15
2	158	77	22	177	0	1	103	-0.125945	0.0280719	-0.0689601	0.0222745	1	0	0	0	0.35886	0.10185	15
2	159	77	20	178	0	1	104	-0.0681956	0.0159601	-0.0546465	0.0143505	1	0	0	0	-0.19331	-0.13585	15
2	160	66	19	178	0	3	-999	-0.114698	0.0314913	-999	-999	0	0	1	0	0.51475	-999	15
2	161	102	21	181	0	2	202	-0.10042	0.0105408	-0.0876318	0.0106718	0	1	0	0	-0.44038	-0.24621	15
2	162	68	24	175	0	1	104	-0.122274	0.0165252	-0.124636	0.0160482	1	0	0	0	-0.16755	-0.08493	15
2	163	72	27	177	0	3	304	-999	0.0128966	-0.100223	0.013494	0	0	1	0	-0.33298	-0.16155	15
2	164	67	33	163	0	2	202	-0.0236154	0.0122227	-0.0800212	0.011172	0	1	0	0	-0.3637	-0.2312	15
2	165	78	22	183	0	3	303	0.0193526	0.0110841	-0.0924831	0.010862	0	0	1	0	-0.4156	-0.2405	15
2	166	83	24	189	0	1	102	-0.0727884	0.0204938	-0.083283	0.0175112	1	0	0	0	0.01338	-0.04104	15
2	167	89	24	187	0	1	103	-0.0859928	0.00784809	-0.0839367	0.00778871	1	0	0	0	-0.56313	-0.3327	15
2	168	75	22	186	0	2	202	-0.109883	0.0304217	-0.0852111	0.0117669	0	1	0	0	0.46599	-0.21336	15
2	169	75	19	173	0	3	-999	-0.12491	0.010805	-0.113035	0.0111721	0	0	1	0	-0.42833	-0.2312	15
2	170	79	21	177	0	2	201	-0.116086	0.0102049	-0.154	0.00907995	0	1	0	0	-0.45569	-0.29396	15
2	171	81	25	182	0	3	305	-0.0814823	0.0134464	-0.0984325	0.0130038	0	0	1	0	-0.30791	-0.17625	15
2	172	73	21	177	0	2	203	-0.128228	0.0138437	-0.127147	0.0102229	0	1	0	0	-0.2898	-0.25967	15
2	173	76	29	188	0	1	103	-0.0840763	0.0145341	-0.0854594	0.0151743	1	0	0	0	-0.25832	-0.11114	15
2	174	73	21	187	0	3	304	-0.165131	0.0215704	-0.106155	0.0258112	0	0	1	0	0.06246	0.20795	15
2	175	103	22	185	0	1	102	-0.0858069	0.0156188	-0.0756972	0.0145059	1	0	0	0	-0.20887	-0.13119	15
2	176	69	26	167	0	3	303	-0.0253707	0.00934219	-0.021387	0.0106431	0	0	1	0	-0.49502	-0.24707	15
2	177	72	22	167	0	3	-999	-0.0548615	0.124138	-0.15098	0.150473	0	0	1	0	-999	-999	15
2	178	70	25	186	0	2	201	-0.0838701	0.0112173	-0.0682495	0.0145347	0	1	0	0	-0.40953	-0.13033	15
2	179	73	20	184	0	1	103	-0.0544608	0.0196123	-0.0882503	0.0194545	1	0	0	0	-0.02681	0.01726	15
2	180	83	20	175	0	1	102	-0.0337524	0.0188522	-0.0534627	0.0215874	1	0	0	0	-0.06146	0.08124	15
2	181	77	27	183	0	2	202	-0.0199737	0.0137494	-0.0717497	0.0116153	0	1	0	0	-0.2941	-0.2179	15
2	182	81	20	185	0	2	202	-0.141081	0.00932299	-0.156202	0.00922549	0	1	0	0	-0.49589	-0.28959	15
2	183	81	19	185	0	3	304	-0.104713	0.0242267	-0.0851245	0.00989758	0	0	1	0	0.18356	-0.26943	15
2	184	75	24	177	0	2	202	-0.0135986	0.0122343	-0.139266	0.0671777	0	1	0	0	-0.36317	1.44888	15
2	185	69	32	174	0	1	103	-0.10775	0.0231374	-999	-999	1	0	0	0	0.1339	-999	15
2	186	76	25	177	0	2	201	-0.111249	0.0132062	-0.15946	0.00890182	0	1	0	0	-0.31886	-0.2993	15
2	187	61	25	187	0	1	102	-0.101388	0.0134584	-0.121017	0.0556493	1	0	0	0	-0.30736	1.10305	15
2	188	80	22	174	0	2	202	-0.189067	0.0188655	-0.146848	0.0109159	0	1	0	0	-0.06086	-0.23888	15
2	189	87	20	173	0	3	303	-0.0880193	0.0140737	-0.0760092	0.00759008	0	0	1	0	-0.27931	-0.33865	15
2	190	76	20	179	0	3	304	-0.0279765	0.0254474	-0.073788	0.0318967	0	0	1	0	0.23921	0.39051	15
2	191	100	20	180	0	1	103	-0.0341342	0.0128033	-0.0662733	0.00952182	1	0	0	0	-0.33723	-0.2807	15
2	192	73	24	184	0	1	104	0.0413999	0.0291129	0.0150803	0.0148329	1	0	0	0	0.40631	-0.12138	15
2	193	64	25	178	0	2	202	-0.0368948	0.0109394	-0.0828821	0.00924728	0	1	0	0	-0.4222	-0.28894	15
2	194	87	21	189	0	1	104	-0.104742	0.0112774	-0.109901	0.00841105	1	0	0	0	-0.40679	-0.31403	15
2	195	81	23	172	0	3	303	-0.0853964	0.012083	-0.139342	0.0264233	0	0	1	0	-0.37007	0.22631	15
2	196	83	23	184	0	2	201	-0.101089	0.0239051	-0.0954315	0.00779371	0	1	0	0	0.16889	-0.33255	15
2	197	73	21	184	0	1	102	-0.0964121	0.0124294	-0.0694707	0.0125756	1	0	0	0	-0.35427	-0.1891	15
2	198	82	22	182	0	3	305	-0.125436	0.018622	-0.0683912	0.0101191	0	0	1	0	-0.07196	-0.26279	15
2	199	84	19	186	0	2	203	-0.104815	0.0172923	-0.063545	0.0091411	0	1	0	0	-0.13258	-0.29213	15
2	200	75	28	175	0	3	305	-0.035774	0.0565323	-0.00585615	0.0508231	0	0	1	0	1.65635	0.95827	15
2	201	114	29	189	0	3	303	-0.192335	0.0461938	-0.154773	0.00764163	0	0	1	0	1.18503	-0.33711	15
2	202	79	23	180	0	2	202	-0.118616	0.0102679	-0.0927915	0.00788049	0	1	0	0	-0.45282	-0.32994	15
2	203	78	26	175	0	1	104	-0.104686	0.00890126	-0.0478294	0.0075982	1	0	0	0	-0.51512	-0.33841	15
2	204	103	21	190	0	2	-999	-0.0477535	0.0110631	-0.0882714	0.0109014	0	1	0	0	-0.41656	-0.23932	15
2	205	74	21	177	0	2	201	-0.0659651	0.033567	-0.129192	0.0174652	0	1	0	0	0.60938	-0.04242	15
2	206	87	24	185	0	3	304	-0.0224887	0.017537	-0.0265517	0.0123626	0	0	1	0	-0.12142	-0.19548	15
2	207	82	26	182	0	1	104	-0.0440973	0.0197582	-0.057562	0.0161169	1	0	0	0	-0.02016	-0.08286	15
2	208	112	20	187	0	1	102	-0.0238362	0.00788075	-0.0431002	0.0111575	1	0	0	0	-0.56165	-0.23164	15
2	209	95	24	183	0	3	304	-0.135472	0.00982319	-0.142935	0.0220603	0	0	1	0	-0.47309	0.09543	15
2	210	70	25	182	0	1	103	0.0437928	0.100268	-0.14705	0.00941525	1	0	0	0	-999	-0.2839	15
2	211	82	25	189	0	2	201	-0.0790403	0.00863815	-0.0878089	0.010355	0	1	0	0	-0.52712	-0.25571	15
2	212	98	20	183	0	3	305	-0.0922555	0.0883309	-0.0924433	0.0978631	0	0	1	0	3.10603	2.36939	15
2	213	73	28	179	0	2	203	-0.147723	0.0100643	-0.165228	0.0479449	0	1	0	0	-0.4621	0.87193	15
2	214	72	21	180	0	2	203	-0.084187	0.0183048	-0.115239	0.0172657	0	1	0	0	-0.08642	-0.0484	15
2	215	69	26	166	0	1	102	-0.0886915	0.00812679	-0.0718191	0.0076983	1	0	0	0	-0.55043	-0.33541	15
2	216	63	19	174	0	3	304	0.00431269	0.027824	-0.182177	0.0107019	0	0	1	0	0.34756	-0.2453	15
2	218	73	25	177	0	3	305	-999	0.00950037	-999	0.00940794	0	0	1	0	-0.48781	-0.28412	15
2	219	64	22	176	0	1	103	-0.117047	0.0229931	0.0046428	0.0116037	1	0	0	0	0.12732	-0.21825	15
2	220	67	20	168	0	3	304	-0.103465	0.0302097	-0.110074	0.0320947	0	0	1	0	0.45632	0.39644	15
2	221	68	20	177	0	3	303	-0.0556856	0.0100567	-0.0864318	0.0141917	0	0	1	0	-0.46245	-0.14061	15
2	222	88	22	176	0	1	102	-0.142362	0.011976	-0.172833	0.0094959	1	0	0	0	-0.37495	-0.28148	15
2	223	89	27	184	0	3	304	-0.0248471	0.007126	-0.0832392	0.00663854	0	0	1	0	-0.59605	-0.3672	15
2	224	86	20	178	0	2	201	-0.0410549	0.0267797	-0.0723245	0.0189945	0	1	0	0	0.29995	0.00346	15
2	225	120	23	188	0	1	104	-0.117507	0.00881562	-0.156316	0.0088014	1	0	0	0	-0.51902	-0.30232	15
2	226	82	20	181	0	2	202	-0.122622	0.021984	-0.126804	0.0100635	0	1	0	0	0.08131	-0.26446	15
2	227	81	20	174	0	2	201	-0.0589041	0.0482848	-0.0477916	0.0226624	0	1	0	0	1.28035	0.11349	15
2	228	68	20	176	0	3	305	-0.120952	0.0140463	-0.0569389	0.0663202	0	0	1	0	-0.28056	1.42316	15
2	229	69	21	169	0	1	103	-0.157289	0.0736596	-0.161485	0.0251535	1	0	0	0	2.43718	0.18822	15
2	230	99	28	175	0	1	102	-0.035923	0.0228929	-0.0332038	0.0200752	1	0	0	0	0.12275	0.03588	15
2	231	63	24	181	0	1	104	-0.0612621	0.0327621	-0.0579123	0.0425885	1	0	0	0	0.57268	0.71124	15
2	232	73	24	196	0	2	201	-0.150853	0.00907765	-0.13982	0.00851685	0	1	0	0	-0.50708	-0.31085	15
2	233	83	23	181	0	3	303	0.0324535	0.00839878	-0.0793548	0.00953446	0	0	1	0	-0.53803	-0.28033	15
2	234	111	25	179	0	2	202	-0.0652645	0.0222344	-0.0938596	0.0076098	0	1	0	0	0.09273	-0.33806	15
2	235	103	28	177	0	2	202	-0.00748227	0.0751031	-0.0601856	0.0706105	0	1	0	0	2.50299	1.55186	15
2	236	87	24	187	0	3	304	-0.135513	0.0145541	-0.207285	0.0229657	0	0	1	0	-0.25741	0.12259	15
2	237	59	25	170	0	2	202	-0.0733623	0.0312407	-0.0776625	0.0131675	0	1	0	0	0.50332	-0.17134	15
2	238	74	20	176	0	3	304	-0.10741	0.0236396	-0.116047	0.0133025	0	0	1	0	0.15679	-0.16729	15
2	239	100	23	177	0	3	303	-0.133858	0.0337767	-0.122442	0.0402151	0	0	1	0	0.61894	0.64005	15
2	240	81	21	174	0	2	201	-0.0726553	0.031673	-0.109927	0.0111066	0	1	0	0	0.52303	-0.23316	15
3	1	65	22	162	1	3	302	-0.00868601	0.0101505	-0.021689	0.010432	0	0	1	0	-0.45817	-0.2534	10
3	2	68	23	170	1	3	301	-0.155316	0.010734	-0.160461	0.0121138	0	0	1	0	-0.43157	-0.20295	10
3	3	64	21	154	1	1	101	-0.125511	0.00983861	-0.0822114	0.0131021	1	0	0	0	-0.47239	-0.1733	10
3	4	61	20	164	1	3	301	-0.104662	0.0122623	-0.0729478	0.0100551	0	0	1	0	-0.36189	-0.26471	10
3	5	49	21	159	1	1	101	0.00876908	0.0160836	-0.149233	0.0112032	1	0	0	0	-0.18768	-0.23027	10
3	6	61	24	168	1	3	302	-0.0731039	0.00916006	-0.0884239	0.0097659	0	0	1	0	-0.50332	-0.27338	10
3	7	54	21	166	1	3	301	-0.09279	0.0148224	-0.112492	0.016672	0	0	1	0	-0.24518	-0.06621	10
3	8	74	20	182	0	3	301	-0.125861	0.0332286	-0.104361	0.015924	0	0	1	0	0.59395	-0.08865	10
3	9	57	24	161	1	3	302	-0.133806	0.008076	-0.207633	-999	0	0	1	0	-0.55274	-999	10
3	11	70	20	160	1	1	101	0.122193	0.00989767	-0.120154	0.00913614	1	0	0	0	-0.46969	-0.29227	10
3	12	100	20	180	0	3	302	-0.0339065	0.0151059	-0.0766895	0.014119	0	0	1	0	-0.23226	-0.1428	10
3	13	50	19	161	1	3	301	-0.0265781	0.0191459	-0.0355072	0.021864	0	0	1	0	-0.04807	0.08954	10
3	26	82	22	182	0	3	301	-0.108522	0.0196402	-0.0943405	0.0136102	0	0	1	0	-0.02554	-0.15806	10
3	27	82	30	179	0	1	101	-0.0996866	0.00967191	-0.121164	0.0108296	1	0	0	0	-0.47999	-0.24147	10
3	28	70	20	171	1	3	302	-0.139688	0.0108469	-0.138257	0.010948	0	0	1	0	-0.42642	-0.23792	10
3	29	66	20	173	1	3	302	-0.074945	0.00974689	-0.0619826	0.0073889	0	0	1	0	-0.47657	-0.34469	10
3	30	59	20	165	1	3	301	-0.0135081	0.0157924	-0.0316173	0.0119092	0	0	1	0	-0.20096	-0.20909	10
3	31	72	19	168	0	1	101	-0.133102	0.00966384	-0.135934	0.00970675	1	0	0	0	-0.48035	-0.27516	10
3	32	66	24	173	1	3	301	-0.0919919	0.00912668	-0.108702	0.0100771	0	0	1	0	-0.50484	-0.26405	10
3	33	88	24	183	0	1	101	0.0453886	0.041381	-0.154164	0.0449376	1	0	0	0	0.96561	0.78171	10
3	34	63	21	168	1	3	301	-0.0251189	0.0100107	-0.0373795	0.0093575	0	0	1	0	-0.46454	-0.28563	10
3	37	57	24	166	1	1	101	-0.0411292	0.0092043	-0.132546	0.00781572	1	0	0	0	-0.50131	-0.33189	10
3	38	58	31	171	0	3	302	0.04358	0.0105798	-0.0532076	0.0103913	0	0	1	0	-0.4386	-0.25462	10
3	39	68	23	183	1	3	301	-999	0.0131177	-0.0375358	0.0143994	0	0	1	0	-0.32289	-0.13439	10
3	40	57	21	155	1	3	302	-0.156873	0.0284396	-0.144463	0.0423624	0	0	1	0	0.37562	0.70446	10
3	41	-999	-999	-999	1	3	301	-0.140084	0.0101312	-0.188832	0.011683	0	0	1	0	-0.45905	-0.21587	10
3	42	-999	-999	-999	1	3	301	-0.0415488	0.0265854	-0.0526812	0.0241879	0	0	1	0	0.29109	0.15926	10
3	43	76	21	185	0	3	301	-0.0548207	0.0160928	-0.0561778	0.0117531	0	0	1	0	-0.18726	-0.21377	10
3	44	60	23	161	1	3	302	-0.124943	0.0339054	-0.09457	0.0135323	0	0	1	0	0.6248	-0.1604	10
3	45	89	23	193	0	1	101	-0.0479298	0.0137212	-0.0334231	0.0113942	1	0	0	0	-0.29538	-0.22454	10
3	46	67	22	164	1	1	101	0.0261392	0.0229638	0.0186602	0.0201225	1	0	0	0	0.12598	0.0373	10
3	47	56	21	159	1	3	302	-0.146125	-999	-0.119165	0.05162	0	0	1	0	-999	0.98218	10
3	48	47	23	161	1	3	301	-0.111118	0.0101412	-0.115865	0.0176073	0	0	1	0	-0.45859	-0.03815	10
3	49	81	23	181	0	3	302	-999	0.0114066	-999	0.0163415	0	0	1	0	-0.4009	-0.07612	10
3	50	83	20	173	1	3	302	-0.0835941	0.00966194	-0.0529512	0.00693075	0	0	1	0	-0.48044	-0.35843	10
3	51	46	19	160	1	1	101	-0.0413281	0.0384029	-0.05176	0.0397859	1	0	0	0	0.82984	0.62717	10
3	55	93	26	171	0	3	301	-0.0678882	0.0166126	-0.0792862	0.0163432	0	0	1	0	-0.16357	-0.07607	10
3	56	50	21	174	1	1	101	-0.0138921	0.0143331	-0.0479275	0.0165134	1	0	0	0	-0.26748	-0.07097	10
3	57	61	25	161	1	3	302	-0.0271501	0.0108826	-0.0443057	0.012214	0	0	1	0	-0.42479	-0.19994	10
3	58	73	21	189	0	3	302	0.0533071	0.0089848	0.0318913	0.00981783	0	0	1	0	-0.51131	-0.27182	10
3	59	59	21	172	1	3	302	-0.0896329	0.0281564	-0.105768	0.0123835	0	0	1	0	0.36271	-0.19486	10
3	60	105	21	180	0	3	302	-0.1927	0.0152771	-0.202656	0.0137451	0	0	1	0	-0.22445	-0.15401	10
3	61	79	21	186	0	3	302	-0.0100387	0.0174909	-0.0622304	0.0199133	0	0	1	0	-0.12352	0.03102	10
3	62	-999	-999	-999	0	3	301	0.0133755	0.0172747	0.00686712	0.0116186	0	0	1	0	-0.13338	-0.2178	10
3	63	65	21	162	1	3	301	-0.0590063	0.0118384	-0.0458118	0.0103834	0	0	1	0	-0.38122	-0.25486	10
3	64	90	25	189	0	1	101	-0.16616	0.00843112	-0.180403	0.00862556	1	0	0	0	-0.53655	-0.30759	10
3	65	47	20	157	1	3	301	-0.0980435	0.0116144	-0.0823007	0.0120635	0	0	1	0	-0.39143	-0.20446	10
3	65	55	19	157	1	3	302	-0.0884302	0.00585233	-0.0768498	0.0057936	0	0	1	0	-0.65412	-0.39255	10
3	67	61	21	164	1	1	101	-0.13556	0.0184458	-0.0876461	0.0377291	1	0	0	0	-0.07999	0.56547	10
3	68	86	21	190	0	3	302	-0.0264895	0.0115173	-0.0847221	0.0100143	0	0	1	0	-0.39586	-0.26593	10
3	69	68	20	175	0	3	301	-0.0508909	-999	-0.0491392	0.0604715	0	0	1	0	-999	1.2477	10
3	70	56	23	174	1	1	101	-0.0386619	0.0109269	-0.0575365	0.0101945	1	0	0	0	-0.42277	-0.26052	10
3	71	91	25	200	0	1	101	-0.0847327	0.0144784	-0.0967986	0.0119485	1	0	0	0	-0.26086	-0.20791	10
3	72	56	24	169	1	3	301	-0.0691474	0.0665253	-0.0648928	0.0382748	0	0	1	0	2.11193	0.58184	10
3	73	65	20	161	1	3	302	-0.103642	0.00917052	-0.135754	0.0088154	0	0	1	0	-0.50285	-0.3019	10
3	74	66	20	182	1	3	302	-0.044823	0.0166457	-0.0908007	0.0191016	0	0	1	0	-0.16206	0.00667	10
3	75	50	19	161	1	1	101	-0.161743	0.0344397	-0.14016	0.0418978	1	0	0	0	0.64916	0.69052	10
3	76	57	24	159	1	3	301	-0.135383	0.0123102	-0.134206	0.00964628	0	0	1	0	-0.35971	-0.27697	10
3	77	69	24	174	0	3	301	-0.11485	0.0537943	-0.103115	0.038521	0	0	1	0	1.53153	0.58923	10
3	78	63	21	170	1	3	301	-0.114635	0.00932325	-0.115747	0.00928023	0	0	1	0	-0.49588	-0.28795	10
3	79	64	21	173	1	3	302	-0.0936332	0.0131764	-0.124865	0.0104269	0	0	1	0	-0.32022	-0.25355	10
3	80	64	20	164	1	1	101	-0.116279	0.014388	-0.185047	0.0128551	1	0	0	0	-0.26498	-0.18071	10
3	81	59	20	174	1	3	302	-0.140026	0.0276481	-0.163124	0.012508	0	0	1	0	0.33954	-0.19112	10
3	82	82	22	187	0	3	301	-0.0659781	0.0623062	-0.0790819	0.0131887	0	0	1	0	1.91958	-0.1707	10
3	83	65	21	165	1	3	301	-0.0864162	0.0280201	-0.115891	0.0172801	0	0	1	0	0.3565	-0.04797	10
3	84	90	27	174	0	1	101	-0.192356	0.0219025	-0.185012	0.0126159	1	0	0	0	0.0776	-0.18789	10
3	85	90	23	187	1	3	301	-0.0458371	0.0508437	-0.0748892	0.018091	0	0	1	0	1.39701	-0.02364	10
3	88	49	20	160	1	3	302	0.00166084	0.0136529	-0.00123237	0.0129923	0	0	1	0	-0.2985	-0.1766	10
3	89	67	26	174	1	3	302	-0.0849935	0.0135501	-0.117296	0.010678	0	0	1	0	-0.30318	-0.24602	10
3	90	63	20	162	1	3	302	-0.0777981	0.0211574	-0.0745071	0.0114119	0	0	1	0	0.04363	-0.22401	10
3	91	69	19	167	1	3	302	-0.131835	0.00944689	-0.154139	0.0106723	0	0	1	0	-0.49025	-0.24619	10
3	92	50	25	156	1	1	101	-0.0829839	0.0231812	-0.107678	0.00761949	1	0	0	0	0.13589	-0.33777	10
3	93	51	21	158	1	3	301	-999	0.0261463	-0.100803	0.0302742	0	0	1	0	0.27107	0.34183	10
3	94	78	32	181	0	1	101	-0.00575307	0.01005	-0.119359	0.0141549	1	0	0	0	-0.46275	-0.14172	10
3	95	56	24	166	0	3	302	-0.186272	-999	-0.127858	0.114223	0	0	1	0	-999	2.86016	10
3	96	82	20	170	1	3	301	-0.086677	0.00763057	-0.130801	0.00959927	0	0	1	0	-0.57305	-0.27838	10
3	97	62	24	173	1	3	301	-0.0760832	0.0115808	-0.0734195	0.0119565	0	0	1	0	-0.39296	-0.20767	10
3	98	56	19	168	1	3	301	-0.181889	-999	-0.191915	0.0969153	0	0	1	0	-999	2.34096	10
3	99	88	22	170	1	3	301	-0.0720625	0.0101353	-0.0873351	0.00718373	0	0	1	0	-0.45886	-0.35084	10
3	100	60	21	154	1	3	301	-0.109292	0.0192504	-0.132954	0.0262338	0	0	1	0	-0.04331	0.22063	10
3	101	47	25	156	1	1	101	-0.0897115	0.0159918	-0.105442	0.0114625	1	0	0	0	-0.19187	-0.22249	10
3	102	78	23	167	1	1	101	-0.0278251	0.00900578	-0.039006	0.0093861	1	0	0	0	-0.51036	-0.28478	10
3	103	51	23	170	1	3	302	-0.123391	0.00963101	-0.156972	0.0103304	0	0	1	0	-0.48185	-0.25645	10
3	105	74	24	172	0	1	101	-0.0645619	0.0149874	-0.078836	0.0117463	1	0	0	0	-0.23766	-0.21397	10
3	106	59	21	165	1	3	301	-0.011954	0.00980674	-0.057592	0.00955714	0	0	1	0	-0.47384	-0.27965	10
3	107	46	20	164	1	3	302	-0.166351	0.0247399	-0.094133	0.0102324	0	0	1	0	0.20695	-0.25939	10
3	108	82	29	180	0	3	302	0.0511465	0.0110218	-0.0182463	0.0109492	0	0	1	0	-0.41844	-0.23788	10
3	109	90	22	187	0	3	302	-0.0436661	0.00968663	-0.0995977	0.0109669	0	0	1	0	-0.47932	-0.23735	10
3	110	101	20	176	1	3	301	-0.0890926	0.0151341	-0.0852953	0.0210256	0	0	1	0	-0.23097	0.06439	10
3	111	76	22	167	1	3	302	-0.0805795	0.0134801	-0.104034	0.0152432	0	0	1	0	-0.30637	-0.10907	10
3	112	91	24	171	0	1	101	-0.0672093	0.0086153	-0.0658135	0.0118474	1	0	0	0	-0.52816	-0.21094	10
3	114	61	21	165	1	1	101	0.110256	0.0101451	-0.110001	0.0104582	1	0	0	0	-0.45841	-0.25261	10
3	115	96	20	179	1	1	101	-0.0304976	0.00990365	-0.0452633	0.00986709	1	0	0	0	-0.46942	-0.27035	10
3	116	48	21	160	1	3	302	-0.108601	0.0181021	-0.107418	0.0182574	0	0	1	0	-0.09566	-0.01865	10
3	117	56	21	166	1	1	101	-0.127496	-999	-0.211088	-999	1	0	0	0	-999	-999	10
3	118	52	19	160	1	3	301	-0.0753695	0.00711247	-0.0811104	0.00684368	0	0	1	0	-0.59667	-0.36104	10
3	119	69	22	178	0	1	101	-0.148462	0.0649776	-0.0743058	0.0521135	1	0	0	0	2.04137	0.99698	10
3	120	97	26	201	0	3	301	-0.042996	0.00939197	-0.0493173	0.0117821	0	0	1	0	-0.49275	-0.2129	10
3	121	-999	-999	-999	1	3	301	-0.0411457	0.044516	-0.102286	0.0536654	0	0	1	0	1.10854	1.04353	10
3	122	77	19	179	1	3	301	-0.136232	0.0115014	-0.111938	0.0103079	0	0	1	0	-0.39658	-0.25712	10
3	123	66	24	185	0	3	301	-0.0506667	0.00892183	-0.0640239	0.00996645	0	0	1	0	-0.51418	-0.26737	10
3	124	68	19	172	0	3	301	0.0990323	0.0194238	-0.132235	0.0148511	0	0	1	0	-0.0354	-0.12084	10
3	125	60	23	165	1	1	101	0.0576407	0.0119886	-0.0829289	0.00941079	1	0	0	0	-0.37437	-0.28404	10
3	126	68	22	175	1	3	302	-0.0810765	0.0083138	-0.142088	0.00901303	0	0	1	0	-0.5419	-0.29597	10
3	127	75	24	176	1	3	302	-0.0367369	0.014539	-0.00819064	0.00982633	0	0	1	0	-0.2581	-0.27157	10
3	128	74	23	172	1	3	302	-0.0636727	0.0254633	-0.0379432	0.0163083	0	0	1	0	0.23994	-0.07712	10
3	129	77	22	180	0	1	101	-0.17516	0.0113062	-0.175551	0.00996326	1	0	0	0	-0.40548	-0.26746	10
3	130	78	24	193	0	1	101	-0.108803	0.0228297	-0.0556927	0.016727	1	0	0	0	0.11987	-0.06456	10
3	131	75	22	187	1	3	301	-0.165111	0.0115581	-0.13328	0.0129619	0	0	1	0	-0.394	-0.17751	10
3	132	76	21	176	1	3	302	-0.062938	0.00887284	-0.115702	0.00723421	0	0	1	0	-0.51642	-0.34933	10
3	133	68	20	167	1	3	302	-0.0714018	0.00571424	-0.0637407	0.00797394	0	0	1	0	-0.66042	-0.32714	10
3	134	59	20	169	1	3	301	-0.0795359	0.0122809	-0.0963712	0.0119736	0	0	1	0	-0.36105	-0.20716	10
3	135	59	19	174	1	1	101	-0.0291641	0.0123312	-0.0471888	0.0146022	1	0	0	0	-0.35875	-0.1283	10
3	136	57	23	163	1	3	301	-0.0581291	0.0115598	-0.0951333	0.0216495	0	0	1	0	-0.39392	0.08311	10
3	137	67	30	168	1	3	301	-0.0194592	0.0422047	-0.0150451	0.0259766	0	0	1	0	1.00316	0.21291	10
3	138	71	20	181	0	1	101	-0.177652	0.0123022	-0.191612	0.0136482	1	0	0	0	-0.36008	-0.15692	10
3	139	59	22	163	1	3	301	-0.110951	0.0118549	-0.110508	0.0111002	0	0	1	0	-0.38047	-0.23335	10
3	140	58	23	169	1	3	301	-999	0.0316358	0.0611865	0.0185471	0	0	1	0	0.52134	-0.00996	10
3	141	63	21	169	1	1	101	-0.0806696	0.0451914	-0.0511661	0.0155543	1	0	0	0	1.13933	-0.09974	10
3	142	70	24	173	0	3	301	-0.0945904	-999	0.0476594	0.0836867	0	0	1	0	-999	1.94412	10
3	143	85	19	164	1	1	101	-0.066622	0.0164532	-0.0641925	0.00976224	1	0	0	0	-0.17083	-0.27349	10
3	144	82	21	185	0	3	301	-0.140398	0.0117944	-0.144032	0.0109153	0	0	1	0	-0.38322	-0.2389	10
3	145	57	21	165	1	3	302	-0.11145	0.00982407	-0.0898495	0.0100644	0	0	1	0	-0.47305	-0.26443	10
3	147	-999	-999	-999	1	1	101	-0.123788	0.0247273	-0.121819	0.0181278	1	0	0	0	0.20638	-0.02254	10
3	148	54	21	171	1	3	302	-0.0904553	0.0292292	-0.0976802	0.0137789	0	0	1	0	0.41162	-0.153	10
3	148	-999	-999	-999	1	1	101	-0.128827	0.0113813	-0.142952	0.0108579	1	0	0	0	-0.40205	-0.24063	10
3	149	59	20	177	1	3	302	-0.0873822	0.0122225	-0.0816491	0.0107314	0	0	1	0	-0.36371	-0.24442	10
3	153	73	20	180	0	3	302	-0.144197	0.0140813	-0.168124	0.0116905	0	0	1	0	-0.27897	-0.21565	10
3	154	68	20	163	1	3	302	-0.0862808	0.00677122	-0.0676502	0.00546252	0	0	1	0	-0.61223	-0.40248	10
3	155	64	20	165	1	3	302	-0.159296	0.0259094	-0.180273	0.0830423	0	0	1	0	0.26027	1.92479	10
3	156	67	20	170	1	3	301	-0.111677	0.0128479	-0.0846956	0.0130701	0	0	1	0	-0.3352	-0.17426	10
3	157	78	20	188	0	3	301	0.0520832	0.0576079	-0.0765022	0.0813867	0	0	1	0	1.70539	1.87513	10
3	158	80	19	162	1	1	101	-0.0545433	0.00988144	-0.0700868	0.00942625	1	0	0	0	-0.47043	-0.28357	10
3	159	82	22	175	0	3	301	-0.0275818	-999	-0.0451841	0.0839775	0	0	1	0	-999	1.95285	10
3	160	64	21	167	1	3	301	-0.141657	0.0105256	-0.0944781	0.0134226	0	0	1	0	-0.44107	-0.16369	10
3	161	-999	-999	-999	0	3	302	-0.1235	0.00804321	-0.0605804	0.00990954	0	0	1	0	-0.55424	-0.26907	10
3	162	49	21	162	1	3	301	-0.0767258	0.0139851	-0.0213946	0.00899283	0	0	1	0	-0.28335	-0.29657	10
3	163	81	22	190	0	1	101	-0.0233183	0.0118371	-0.0783166	0.00873139	1	0	0	0	-0.38128	-0.30442	10
3	164	54	20	170	1	3	301	0.0163266	0.0118696	0.0265502	0.013801	0	0	1	0	-0.3798	-0.15234	10
3	165	64	21	162	1	3	302	-0.0704753	0.0347321	-0.112462	0.0212892	0	0	1	0	0.66249	0.0723	10
3	166	49	22	167	1	3	302	-0.0147351	0.017608	-0.117573	0.0126588	0	0	1	0	-0.11819	-0.1866	10
3	167	68	21	178	1	1	101	-0.0958925	0.0150498	-0.106326	0.0150873	1	0	0	0	-0.23481	-0.11375	10
3	168	-999	-999	-999	1	1	101	-0.0559994	0.0130616	-0.0783947	0.0114271	1	0	0	0	-0.32545	-0.22355	10
3	169	65	22	171	0	1	101	-0.0578046	0.0460233	-0.100304	0.0391995	1	0	0	0	1.17725	0.60958	10
3	170	89	21	185	0	1	101	-0.00660079	0.0122688	-0.0165321	0.013706	1	0	0	0	-0.3616	-0.15518	10
3	171	64	22	171	1	1	101	-0.09246	0.0646808	-0.0739619	0.0527004	1	0	0	0	2.02784	1.01459	10
4	2	64.6	20	172	0	3	302	-0.118961	0.260173	-0.114295	0.249385	0	0	1	0	-999	-999	10
4	3	88.9	23	179	0	1	101	-0.0365623	0.0213144	-0.0311773	0.0214957	1	0	0	0	0.05079	0.07849	10
4	4	83.3	23	184	0	1	101	-0.116171	0.0250633	-0.137421	0.227163	1	0	0	0	0.2217	-999	10
4	5	74	22	177	0	3	302	-0.0337577	0.0815954	-0.11543	0.0120837	0	0	1	0	2.79897	-0.20385	10
4	6	55	20	175	0	3	301	-999	0.0239665	-0.103008	0.0236964	0	0	1	0	0.1717	0.14451	10
4	7	79	20	181	0	1	101	-0.00806786	0.0125686	-0.083564	0.0515566	1	0	0	0	-0.34793	0.98027	10
4	8	90	21	185	0	3	301	-0.126831	0.0338453	-0.118564	0.112752	0	0	1	0	0.62207	2.81602	10
4	9	78	22	177	0	1	101	-0.0227681	0.0300795	-0.0690761	0.0260306	1	0	0	0	0.45038	0.21453	10
4	10	76	21	184	0	3	301	-0.0938974	0.0489294	-0.0821014	0.0409413	0	0	1	0	1.30974	0.66183	10
4	11	83	31	179	0	3	302	-0.134897	-999	-0.127807	0.15559	0	0	1	0	-999	-999	10
4	12	66	23	172	0	3	302	0.0460756	0.0140254	0.0396513	0.0109241	0	0	1	0	-0.28151	-0.23864	10
4	13	82	22	171	0	3	302	-0.06906	0.099184	-0.040822	0.119745	0	0	1	0	-999	3.0258	10
4	14	74	24	176	0	3	301	-0.079134	0.0204043	-0.0496996	0.0114331	0	0	1	0	0.0093	-0.22337	10
4	15	66	21	177	0	3	301	-0.071218	0.0620369	-0.0557204	0.0217487	0	0	1	0	1.9073	0.08608	10
4	16	77	20	184	0	3	302	-0.0691995	0.0526057	-0.0572405	0.0204958	0	0	1	0	1.47734	0.0485	10
4	17	73	19	176	0	1	101	-0.124436	0.0849767	-0.133185	0.119028	1	0	0	0	2.95312	3.00432	10
4	18	81	21	175	0	1	101	-0.0464717	0.0153387	-0.0403381	0.0116352	1	0	0	0	-0.22164	-0.21731	10
4	19	62	23	167	0	1	101	-0.0828124	0.0105561	-0.0930302	0.00918084	1	0	0	0	-0.43968	-0.29093	10
4	20	82	19	177	0	3	302	-0.0487152	0.0154009	-0.0774435	0.0173374	0	0	1	0	-0.21881	-0.04625	10
4	21	76	20	176.5	0	3	301	-0.0475461	0.0118574	-0.0680519	0.0110587	0	0	1	0	-0.38035	-0.2346	10
4	22	74	23	183	0	3	302	-0.0874312	0.0100325	-0.0899412	0.00901418	0	0	1	0	-0.46355	-0.29593	10
4	23	87	22	186	0	3	301	-0.0631436	0.0304577	-0.121598	0.0499903	0	0	1	0	0.46763	0.93329	10
4	24	84	20	178	0	1	101	-0.131664	0.0111048	-0.129643	0.0095254	1	0	0	0	-0.41466	-0.2806	10
4	25	82	25	178	0	1	101	-0.0842934	0.103913	-0.11077	0.145479	1	0	0	0	-999	-999	10
4	26	81	21	187	0	3	302	-0.108692	0.0322269	-0.0856334	0.0113482	0	0	1	0	0.54828	-0.22592	10
4	27	76	19	180	0	3	301	0.0551548	0.0126067	-0.0175505	0.0134427	0	0	1	0	-0.34619	-0.16308	10
4	28	71	24	187	0	3	302	-0.0694947	0.019739	-0.075635	0.00878999	0	0	1	0	-0.02104	-0.30266	10
4	29	140	21	181	0	1	101	-0.0639748	0.0375792	-0.12266	0.0739751	1	0	0	0	0.79229	1.65279	10
4	30	64	20	178	1	3	301	-0.0783316	0.0525312	-0.0871263	0.0624124	0	0	1	0	1.47394	1.30593	10
4	32	73.4	20	172.5	1	1	101	-0.053201	0.0115472	-0.0855769	0.0137095	1	0	0	0	-0.3945	-0.15508	10
4	34	79.5	23	170	1	3	302	-0.107301	0.226363	-0.105408	0.120468	0	0	1	0	-999	3.04751	10
4	35	76	20	189	0	3	301	-0.0470619	0.0600933	-0.0496298	0.0298159	0	0	1	0	1.8187	0.32808	10
4	36	69	21	167	0	3	302	-0.012779	0.0271862	-0.00813774	0.0197882	0	0	1	0	0.31848	0.02727	10
4	37	94	20	193	0	3	301	-0.0445646	0.0127335	-0.055733	0.0106013	0	0	1	0	-0.34041	-0.24832	10
4	38	96	25	183	0	1	101	-0.0876326	0.00707181	-0.112087	0.00816852	1	0	0	0	-0.59852	-0.3213	10
4	39	67	24	190	0	1	101	-0.0878704	0.0173763	-0.120114	0.0220372	1	0	0	0	-0.12875	0.09474	10
4	40	80	20	170	0	3	301	-0.0779557	0.0997792	-0.0658259	0.661247	0	0	1	0	-999	-999	10
4	41	77	19	185	0	3	302	0.0591528	0.0168277	0.012335	0.0198239	0	0	1	0	-0.15376	0.02834	10
4	42	60	20	175	0	3	302	-0.092627	0.153605	-0.0948569	0.0786644	0	0	1	0	-999	1.79346	10
4	43	78	20	177	0	1	101	-0.0231465	0.0116343	-0.0687141	0.013494	1	0	0	0	-0.39052	-0.16154	10
4	44	70	20	178	0	3	301	-0.0217133	0.0197393	-0.0438907	0.0160709	0	0	1	0	-0.02102	-0.08424	10
4	45	76	23	175.5	0	3	301	-999	0.039226	0.132631	0.0273271	0	0	1	0	0.86737	0.25343	10
4	46	69	20	175	0	3	302	-0.0826647	0.0306212	-0.140244	0.0113835	0	0	1	0	0.47508	-0.22486	10
4	47	89	19	188	0	1	101	-0.129095	0.0313644	-0.116053	0.0445562	1	0	0	0	0.50896	0.77027	10
4	48	83	24	176	0	3	301	-0.0205349	0.00966183	-0.0443913	0.00872561	0	0	1	0	-0.48045	-0.30459	10
4	49	114	21	193	0	1	101	-0.0510277	0.0166769	-0.0741564	0.016837	1	0	0	0	-0.16063	-0.06126	10
4	50	66	20	171	0	3	302	-0.11342	0.306392	-0.112649	0.71881	0	0	1	0	-999	-999	10
4	51	75	21	183	0	3	301	-0.0257356	0.0137107	-0.0552592	0.00802612	0	0	1	0	-0.29586	-0.32557	10
4	52	72	23	184	0	1	101	-0.0410953	0.00848716	-0.0328087	0.00757933	1	0	0	0	-0.534	-0.33898	10
4	53	106.2	20	167	1	3	301	-0.0289561	0.0487536	-999	-999	0	0	1	0	1.30173	-999	10
4	54	81.7	22	178	1	1	101	-0.0823594	0.0105758	-0.152997	0.00895912	1	0	0	0	-0.43878	-0.29759	10
4	55	54	23	167	1	3	301	-0.127621	0.0179377	-0.131391	0.0115436	0	0	1	0	-0.10315	-0.22006	10
4	56	43.3	21	169	1	1	101	-0.126811	0.00854034	-0.172406	0.00922684	1	0	0	0	-0.53157	-0.28955	10
4	57	63.2	22	170	1	3	301	-0.099692	0.0136532	-0.0821182	0.0131865	0	0	1	0	-0.29848	-0.17077	10
4	58	47.9	19	166	1	3	302	0.00388373	0.0201885	-0.0665978	0.0117212	0	0	1	0	-0.00054	-0.21473	10
4	59	45.2	24	160	1	3	302	-0.104237	0.0237313	-0.112327	0.0183077	0	0	1	0	0.16097	-0.01714	10
4	60	72	22	185	0	3	302	-0.153913	0.0126031	-0.155118	0.0107616	0	0	1	0	-0.34635	-0.24351	10
4	61	87	20	189	0	3	301	-0.105149	0.0271678	-0.161174	0.0227188	0	0	1	0	0.31764	0.11518	10
4	62	67	19	174	0	3	302	-0.177047	0.0352242	-0.0652059	0.0167989	0	0	1	0	0.68493	-0.0624	10
4	63	69.5	22	176	1	3	302	-0.0257888	0.010033	-0.0500283	0.00795634	0	0	1	0	-0.46353	-0.32767	10
4	64	86.1	20	166.5	1	3	301	-0.0888631	0.0143417	-0.0699034	0.00909621	0	0	1	0	-0.2671	-0.29347	10
4	65	66	20	169	1	3	301	-0.117294	0.00861696	-0.0961938	0.00983272	0	0	1	0	-0.52808	-0.27138	10
4	66	70	23	178	1	3	302	-0.0553073	0.0159635	-0.0755956	0.0191977	0	0	1	0	-0.19316	0.00956	10
4	67	55	25	167	1	1	101	0.060145	0.00961605	0.0404188	0.0104855	1	0	0	0	-0.48253	-0.2518	10
4	68	70	21	163	1	1	101	-0.112298	0.00988183	-0.120973	0.00779384	1	0	0	0	-0.47042	-0.33254	10
4	69	72.5	21	173	1	1	101	-0.0946391	0.00948783	-0.126713	0.00754008	1	0	0	0	-0.48838	-0.34015	10
4	70	70.2	23	163.5	1	3	302	-0.0309794	0.039496	-0.0211271	0.0399687	0	0	1	0	0.87968	0.63265	10
4	71	75.3	22	183	1	3	301	-0.0964321	0.0640135	-0.0249498	0.0511672	0	0	1	0	1.99741	0.96859	10
4	72	61.2	20	170	1	3	302	-0.0856105	0.0128065	-0.130123	0.0127523	0	0	1	0	-0.33708	-0.1838	10
4	73	76.6	23	187	1	3	301	-0.142007	0.0153979	-0.136949	0.0130158	0	0	1	0	-0.21894	-0.17589	10
4	74	78	20	169	1	1	101	0.0839359	0.0141627	-0.0962539	0.0106068	1	0	0	0	-0.27526	-0.24816	10
4	75	62.5	19	170	1	1	101	-0.178381	0.00985442	-0.181743	0.00982181	1	0	0	0	-0.47167	-0.27171	10
4	76	50	26	160	1	3	302	-0.10795	0.0223967	-0.119907	0.00974837	0	0	1	0	0.10013	-0.27391	10
4	77	56	21	154	1	3	301	-0.105008	0.0122666	-0.130801	0.0574801	0	0	1	0	-0.3617	1.15797	10
4	78	66	20	162	1	3	302	-0.083962	-999	-0.0853185	0.081801	0	0	1	0	-999	1.88756	10
4	79	66	25	175	1	1	101	-0.122912	0.0181495	-0.140022	0.00893286	1	0	0	0	-0.0935	-0.29837	10
4	80	52	27	163	1	3	301	0.0536091	0.0202234	-0.11129	0.125633	0	0	1	0	0.00105	-999	10
4	81	67	28	177	0	1	101	-0.0654413	0.085135	-0.134087	0.0503635	1	0	0	0	2.96033	0.94448	10
4	82	97	20	191	0	1	101	0.0340373	0.0149995	0.0341037	0.0127732	1	0	0	0	-0.2371	-0.18317	10
4	83	72.6	21	177	1	3	302	-0.0739443	0.0248051	-0.0722696	0.0102813	0	0	1	0	0.20993	-0.25792	10
4	84	67	20	172	1	3	301	-0.130178	0.0121181	-0.129825	0.0107266	0	0	1	0	-0.36847	-0.24456	10
4	85	70	20	168	1	1	101	-0.0684838	0.0102805	-0.0986527	0.00987752	1	0	0	0	-0.45224	-0.27003	10
4	86	48.3	25	164	1	1	101	-0.0545776	0.0186099	-0.0938924	0.0167002	1	0	0	0	-0.07251	-0.06536	10
4	87	65.3	20	180	1	3	301	-0.128265	0.00930859	-0.103178	0.0127638	0	0	1	0	-0.49655	-0.18345	10
4	88	115	23	163	1	3	302	-0.0592112	0.0305744	-0.0997502	0.0271594	0	0	1	0	0.47295	0.2484	10
4	89	53.2	21	156	1	3	302	-0.0839483	0.00899364	-0.0901761	0.00958017	0	0	1	0	-0.51091	-0.27895	10
4	90	54.3	24	167	1	1	101	-0.0769287	0.0367646	-0.104033	0.0168645	1	0	0	0	0.75515	-0.06044	10
4	91	58	22	155	1	3	301	-0.016494	0.0422303	-0.0366413	0.0811895	0	0	1	0	1.00433	1.86921	10
4	93	54	23	171	1	3	302	0.0479485	0.0490708	-0.127743	0.0295712	0	0	1	0	1.31619	0.32075	10
4	94	50	20	155	1	1	101	-0.113247	0.12093	-0.121199	0.37187	1	0	0	0	-999	-999	10
4	95	53	23	167	1	3	301	-0.0235928	0.0136572	-0.0718468	0.0123298	0	0	1	0	-0.2983	-0.19647	10
4	96	72	22	190	0	3	301	-0.0763197	0.0185521	-0.0452994	0.0109953	0	0	1	0	-0.07514	-0.2365	10
4	97	98	28	175	0	3	302	-0.00884226	0.0210751	-0.00657646	0.0167172	0	0	1	0	0.03988	-0.06485	10
4	98	79	22	180	0	1	101	-0.0419714	0.011349	-0.00453938	0.0110752	1	0	0	0	-0.40353	-0.23411	10
4	99	65	19	167	0	3	302	-0.0831483	0.0134145	-0.0931731	0.01334	0	0	1	0	-0.30937	-0.16616	10
4	100	82	24	178	0	3	301	-0.154647	0.0102904	-0.167105	0.0106922	0	0	1	0	-0.45179	-0.2456	10
4	101	68	19	174	0	3	302	-0.0235435	0.0243525	-0.0351681	0.0235366	0	0	1	0	0.18929	0.13972	10
4	102	61	21	168	0	3	301	0.132079	0.0205204	0.136716	0.0193548	0	0	1	0	0.01459	0.01427	10
4	103	77	22	179	0	1	101	-0.0802492	0.0108889	-0.10474	0.012766	1	0	0	0	-0.4245	-0.18338	10
4	104	66	23	178	0	1	101	-0.0483926	0.0279398	-0.0757494	0.0221661	1	0	0	0	0.35283	0.0986	10
4	105	81	22	182	0	3	301	-0.131351	0.018243	-0.169559	0.0113109	0	0	1	0	-0.08924	-0.22704	10
4	106	82	21	190	0	3	302	-0.117043	0.0110071	-0.0934694	0.0148642	0	0	1	0	-0.41912	-0.12044	10
4	107	91	20	178	0	3	302	0.0603233	0.0241036	-0.0515593	0.0110225	0	0	1	0	0.17795	-0.23569	10
4	108	96	21	186	0	1	101	-0.107051	0.0285681	-0.142588	0.0101186	1	0	0	0	0.38148	-0.2628	10
4	116	49.7	23	164	1	1	101	-0.0461071	0.0117199	-0.0524407	0.0130046	1	0	0	0	-0.38662	-0.17623	10
4	117	64	21	163	1	3	302	-0.137477	0.262032	-0.142136	0.709014	0	0	1	0	-999	-999	10
4	118	55	24	163	1	3	301	-0.0638289	0.056727	-0.064625	0.0913826	0	0	1	0	1.66523	2.17499	10
4	119	53.4	21	171	1	3	302	-0.0697778	0.0143454	-0.155781	0.0156009	0	0	1	0	-0.26693	-0.09834	10
4	120	86	24	182	0	1	101	-0.116455	0.00864015	-0.1381	0.00960601	1	0	0	0	-0.52702	-0.27818	10
4	121	52.4	23	176	1	1	101	-0.107084	0.0104912	-0.0970609	0.010526	1	0	0	0	-0.44264	-0.25058	10
4	122	46.8	22	161	1	1	101	-0.0964432	0.277354	-0.143191	0.261055	1	0	0	0	-999	-999	10
4	123	58.4	21	164	1	3	301	0.000602113	0.131158	-0.0908735	0.0084749	0	0	1	0	-999	-0.31211	10
4	124	61.5	19	165	1	3	302	-0.0887885	0.0144261	-0.132286	0.0153386	0	0	1	0	-0.26325	-0.10621	10
4	125	64	23	169	1	1	101	-0.0222064	0.0372931	-0.0647786	0.0112882	1	0	0	0	0.77925	-0.22772	10
4	126	60	20	168	1	3	302	-0.0615141	0.0737982	-0.0915679	0.0203976	0	0	1	0	2.44349	0.04555	10
4	127	63.8	22	165	1	3	301	-0.074373	0.0188663	-0.0717497	0.0138517	0	0	1	0	-0.06082	-0.15081	10
4	128	50.8	20	169	1	3	302	-0.0712028	0.0225874	-0.0771327	0.0155288	0	0	1	0	0.10882	-0.1005	10
4	129	57	22	160	1	3	301	-0.0850094	0.0170867	-0.0819491	0.0111105	0	0	1	0	-0.14195	-0.23305	10
4	130	47.8	23	158	1	1	101	-0.0470449	0.0145328	-0.0865934	0.0214671	1	0	0	0	-0.25838	0.07764	10
4	131	66.8	24	168	1	1	101	0.091367	0.0105197	0.00388333	0.0111897	1	0	0	0	-0.44134	-0.23067	10
4	132	60.1	20	177	1	3	301	-0.037706	0.0518054	-0.0769973	0.0125789	0	0	1	0	1.44085	-0.189	10
4	133	62.3	21	170	1	3	302	-0.173515	0.0291858	-0.133276	0.00695105	0	0	1	0	0.40964	-0.35782	10
4	134	52	20	166	1	3	302	-0.0680441	0.00717402	-0.0983319	0.00737082	0	0	1	0	-0.59386	-0.34523	10
4	135	64	22	168	1	1	101	-0.075538	0.0113447	-0.107549	0.0121009	1	0	0	0	-0.40373	-0.20334	10
4	136	80	20	176	0	1	101	-0.137408	0.0111369	-0.150798	0.0100603	1	0	0	0	-0.4132	-0.26455	10
4	137	77	21	182	0	3	301	-0.180904	0.0162279	-0.135902	0.00990333	0	0	1	0	-0.1811	-0.26926	10
4	140	75.8	20	173	1	3	301	-0.0908803	0.00756136	-0.128655	0.0100058	0	0	1	0	-0.57621	-0.26619	10
4	141	61.8	20	164	1	3	302	-0.0645271	0.0411268	-0.0656756	0.0131691	0	0	1	0	0.95403	-0.17129	10
4	142	74.3	27	174	1	3	302	-0.0831577	0.0134032	-0.101766	0.0119959	0	0	1	0	-0.30988	-0.20649	10
4	143	52.4	23	163	1	1	101	-0.129711	0.010045	-0.134586	0.0147329	1	0	0	0	-0.46298	-0.12438	10
4	144	59.7	24	168	1	1	101	-0.112628	0.0189633	-0.128801	0.0156943	1	0	0	0	-0.0564	-0.09554	10
4	145	89	27	187	0	3	302	-0.113463	0.0230287	-0.164596	0.0114424	0	0	1	0	0.12894	-0.22309	10
4	146	75	26	180	0	3	301	-0.0489775	0.00825285	-0.0563857	0.00872051	0	0	1	0	-0.54468	-0.30474	10
4	147	85	21	180	0	1	101	-0.046045	0.0252025	-0.0103471	0.0124486	1	0	0	0	0.22804	-0.19291	10
4	148	79	30	186	0	3	301	-0.102862	0.0181092	-0.143729	0.0175063	0	0	1	0	-0.09533	-0.04118	10
4	149	71	20	185	0	3	302	-0.0566764	0.00929629	-0.0893445	0.00952585	0	0	1	0	-0.49711	-0.28058	10
4	150	83	21	165	0	3	301	-0.00210494	0.044647	-0.0771488	0.0549182	0	0	1	0	1.11451	1.08112	10
4	151	75	21	178	0	1	101	0.0307656	0.0467402	-0.0452386	0.0101473	1	0	0	0	1.20993	-0.26194	10
4	152	105	19	171	0	3	302	-0.0933634	0.0131252	-0.0560998	0.0103276	0	0	1	0	-0.32256	-0.25653	10
4	153	68	18	175	0	3	302	-0.158243	0.0641648	-0.117653	0.208574	0	0	1	0	2.00431	-999	10
4	154	91	23	185	0	3	301	-0.09782	0.00883119	-0.100278	0.0109357	0	0	1	0	-0.51832	-0.23829	10
4	155	81	24	180	0	1	101	-0.113706	0.0191513	-0.110739	0.0125603	1	0	0	0	-0.04783	-0.18955	10
4	156	81	22	193	0	3	301	-0.0519776	0.0199724	-0.0449635	0.0176616	0	0	1	0	-0.01039	-0.03653	10
4	165	63.7	24	170	1	3	301	-0.116178	0.0104396	-0.121696	0.0145031	0	0	1	0	-0.44499	-0.13127	10
4	166	73.6	23	172	1	1	101	-0.0241612	0.00942079	-0.10157	0.0150621	1	0	0	0	-0.49144	-0.11451	10
4	167	67	23	168	1	3	302	-0.0863105	0.16544	-0.0773349	0.056634	0	0	1	0	-999	1.13259	10
4	168	74	20	178	0	3	302	-999	0.145792	-0.166857	0.0120127	0	0	1	0	-999	-0.20598	10
4	169	75	23	177	0	1	101	-0.0670949	0.0186012	-0.0856562	0.032082	1	0	0	0	-0.07291	0.39606	10
4	170	84	20	186	0	3	302	-0.0601342	0.0206929	-0.0902642	0.0140848	0	0	1	0	0.02246	-0.14382	10
4	172	62	24	174	1	3	301	-0.117715	0.00877948	-0.118717	0.00879577	0	0	1	0	-0.52067	-0.30249	10
4	173	67	25	161	1	1	101	-0.0518479	0.0117354	-0.0690948	0.0145054	1	0	0	0	-0.38591	-0.13121	10
4	174	49	22	173	1	3	301	-0.113206	0.0380394	-0.0576557	0.0146283	0	0	1	0	0.81327	-0.12752	10
4	176	62	20	173	1	3	302	-0.0967339	0.0139636	-0.0995455	0.0185279	0	0	1	0	-0.28433	-0.01054	10
4	177	57	20	178	1	1	101	-0.0393102	0.0116421	-0.135233	0.00924049	1	0	0	0	-0.39017	-0.28914	10
4	178	47	21	154	1	3	302	0.0623869	0.0112158	0.0506973	0.0110806	0	0	1	0	-0.4096	-0.23394	10
4	179	57	20	165	1	3	301	-0.0581657	0.00977507	-0.0983038	0.0104557	0	0	1	0	-0.47528	-0.25269	10
4	180	52	19	168	1	1	101	-0.164259	0.0150896	-0.125087	0.00942059	1	0	0	0	-0.233	-0.28374	10
4	181	58	19	170	1	1	101	-0.152316	0.0177787	-0.0909586	0.00935335	1	0	0	0	-0.1104	-0.28576	10
4	182	79	28	188	0	3	301	-0.0733672	0.0124732	-0.0991075	0.0170207	0	0	1	0	-0.35228	-0.05575	10
4	183	73	22	178	0	1	101	-0.0629525	0.0308978	-0.0866709	0.0313659	1	0	0	0	0.48769	0.37458	10
4	184	62	20	170	0	1	101	-0.135822	0.0363138	-0.162943	0.0788897	1	0	0	0	0.7346	1.80022	10
4	185	90	20	177	0	3	301	-0.0297686	0.0489473	0.0830409	0.017905	0	0	1	0	1.31056	-0.02922	10
4	186	92	27	177	0	3	301	-0.01895	0.0102412	-0.0517396	0.00912068	0	0	1	0	-0.45403	-0.29274	10
4	187	53	20	168	1	3	301	-0.0354339	0.00857019	-0.0515748	0.00946937	0	0	1	0	-0.53021	-0.28228	10
4	188	64	22	172	1	3	301	-0.110043	0.0109893	-0.119927	0.0248801	0	0	1	0	-0.41993	0.18002	10
4	189	57	20	159	1	3	302	0.127598	0.0629071	-999	-999	0	0	1	0	1.94697	-999	10
4	190	54	21	159	1	3	302	0.0563237	0.186857	-0.0402874	0.150763	0	0	1	0	-999	-999	10
4	191	75	23	176	0	3	302	0.0801108	0.0118704	-0.0847244	0.0109803	0	0	1	0	-0.37976	-0.23695	10
4	192	78	25	183	0	3	302	-0.0829083	0.0285922	-0.0827452	0.0248692	0	0	1	0	0.38258	0.17969	10
4	193	90	23	191	0	1	101	-0.109088	0.0122731	-0.154241	0.123538	1	0	0	0	-0.3614	3.13959	10
4	194	67	20	175	0	3	302	-999	0.0114631	-0.0643985	0.0792982	0	0	1	0	-0.39833	1.81248	10
4	195	75	19	177	0	3	301	-0.0536712	0.145961	0.132831	0.046864	0	0	1	0	-999	0.8395	10
4	196	71.8	20	170	1	1	101	0.0602231	0.0139336	-0.0579434	0.00826742	1	0	0	0	-0.2857	-0.31834	10
4	200	66	25	168	0	3	301	0.0752114	0.010275	0.047969	0.00975575	0	0	1	0	-0.45249	-0.27369	10
4	201	85	27	169	0	1	101	0.0200135	0.0241611	0.0129659	0.028841	1	0	0	0	0.18057	0.29884	10
4	202	77	21	180	0	3	302	-0.13539	0.0191355	-999	-999	0	0	1	0	-0.04855	-999	10
4	205	59	20	176	0	3	301	-0.104352	0.0102715	-0.15107	0.0182996	0	0	1	0	-0.45265	-0.01738	10
4	206	68	19	179	0	1	101	-0.0594718	0.0120972	-0.0900372	0.00829722	1	0	0	0	-0.36942	-0.31744	10
4	208	54	26	180	0	3	302	0.0169411	0.0120538	-0.00613109	0.0140679	0	0	1	0	-0.3714	-0.14433	10
4	209	75	23	193	0	3	302	-0.130909	0.0111213	-0.140371	0.0120588	0	0	1	0	-0.41391	-0.2046	10
4	210	90	26	184	0	3	301	-0.0999389	0.0187091	-0.114269	0.0276069	0	0	1	0	-0.06799	0.26182	10
4	211	80	21	194	0	3	301	-0.0772693	0.00849564	-0.0923098	0.00815862	0	0	1	0	-0.53361	-0.3216	10
4	212	73	23	180	0	3	302	-0.145165	0.0420026	-0.124775	0.0164694	0	0	1	0	0.99395	-0.07229	10
4	213	128	24	195	0	3	302	-0.0838851	0.0142385	-0.0536311	0.0108776	0	0	1	0	-0.2718	-0.24003	10
4	214	69	20	161	1	3	301	0.0824868	0.0113147	-0.0324336	0.0115232	0	0	1	0	-0.40509	-0.22067	10
4	215	68	20	164	1	1	101	-0.117822	0.0840577	-0.13331	0.497402	1	0	0	0	2.91122	-999	10
4	216	59	20	167	1	1	101	-0.138839	0.0664994	-0.161935	0.336916	1	0	0	0	2.11075	-999	10
4	217	57	20	165	1	3	302	-0.0891323	0.0174716	-0.120082	0.0919348	0	0	1	0	-0.1244	2.19155	10
4	218	61	19	162	1	3	302	0.0208001	0.00841531	0.00979946	0.00820146	0	0	1	0	-0.53727	-0.32031	10
5	1	72	22	186	0	2	207	-0.114617	0.0104888	-0.108681	0.0283057	0	1	0	0	-0.44275	0.28278	24
5	2	74	20	181	0	3	305	-0.044749	0.00714316	-0.0330173	0.00875545	0	0	1	0	-0.59527	-0.30369	24
5	3	96	20	191	0	1	102	-0.0424244	-999	-0.00542225	0.00957672	1	0	0	0	-999	-0.27906	24
5	4	82	22	188	0	2	207	-0.128388	0.0145258	-0.113444	0.00756026	0	1	0	0	-0.2587	-0.33955	24
5	5	77	19	187	0	3	309	-0.0630755	-999	-999	-999	0	0	1	0	-999	-999	24
5	6	84	20	182	0	1	102	-0.015713	0.00868441	-0.0905605	0.0074875	1	0	0	0	-0.52501	-0.34173	24
5	7	69	23	176	0	2	207	-0.0195614	0.00854991	-0.151565	-999	0	1	0	0	-0.53114	-999	24
5	8	73	21	176	0	-999	-999	-0.185129	-999	-999	-999	0	0	0	0	-999	-999	24
5	9	74	-999	177	0	2	207	-999	0.0113938	-0.0449785	0.00547289	0	1	0	0	-0.40149	-0.40217	24
5	10	59	20	178	0	2	201	-0.119526	0.00737939	-0.117841	0.0149333	0	1	0	0	-0.5845	-0.11837	24
5	11	83	33	177	0	3	305	-0.00118401	0.0154291	-0.00779872	0.00981379	0	0	1	0	-0.21752	-0.27195	24
5	12	91	24	185	0	3	309	0.0220993	0.0107281	0.0132959	0.0082287	0	0	1	0	-0.43184	-0.3195	24
5	13	87	22	182	0	3	305	-0.0271017	0.0163704	-0.0209899	0.0140328	0	0	1	0	-0.17461	-0.14538	24
5	14	86	19	179	0	3	305	-0.0610428	-999	-0.153558	-999	0	0	1	0	-999	-999	24
5	15	78	20	185	0	2	207	-0.145646	0.0107014	-0.174465	-999	0	1	0	0	-0.43305	-999	24
5	16	78	23	176	0	3	309	-0.088359	0.00710235	-0.0759176	0.00881036	0	0	1	0	-0.59713	-0.30205	24
5	17	77	21	182	0	1	102	-0.0650042	0.0105175	-0.0888015	0.0139834	1	0	0	0	-0.44144	-0.14686	24
5	18	71	20	176	0	2	201	-999	0.0162995	-999	0.0153837	0	1	0	0	-0.17784	-0.10486	24
5	19	63	20	181	0	3	309	-0.0969651	0.0117417	-0.0890665	0.00859004	0	0	1	0	-0.38563	-0.30866	24
5	20	86	22	183	0	2	207	-0.0969651	0.0117417	-0.0890665	0.00859004	0	1	0	0	-0.38563	-0.30866	24
5	21	87	23	184	0	2	201	-0.1192	0.00788521	-0.111015	0.00771561	0	1	0	0	-0.56144	-0.33489	24
5	22	81	20	181	0	2	201	-0.0586621	-999	-0.114179	-999	0	1	0	0	-999	-999	24
5	23	77	24	184	0	3	309	-0.0597195	0.0224017	-0.11988	0.00984752	0	0	1	0	0.10036	-0.27093	24
5	24	51	23	174	0	2	207	-0.0134952	0.0256089	-0.0778779	0.0136702	0	1	0	0	0.24657	-0.15626	24
5	25	81	21	174	0	1	102	-0.110815	0.00962616	-0.0968435	0.0092917	1	0	0	0	-0.48207	-0.28761	24
5	26	80	20	182	0	3	309	-0.126155	0.00791947	-0.126313	0.00755765	0	0	1	0	-0.55988	-0.33963	24
5	27	77	20	184	0	2	201	-0.0130241	-999	-0.113357	0.0133693	0	1	0	0	-999	-0.16529	24
5	28	81	23	178	0	3	309	0.0124288	0.00843696	-0.0483614	0.00971429	0	0	1	0	-0.53629	-0.27493	24
5	29	81	20	190	0	3	309	-0.00340545	0.00569792	-0.0447064	0.00650499	0	0	1	0	-0.66116	-0.37121	24
5	30	74	24	170	0	3	305	0.0880549	0.0135259	0.00362281	-999	0	0	1	0	-0.30429	-999	24
5	31	84	-999	174	0	2	207	-0.0601858	0.00672768	-0.093666	0.00695671	0	1	0	0	-0.61421	-0.35765	24
5	32	-999	19	-999	0	1	102	-0.0476059	0.0145974	-0.0728057	0.0139067	1	0	0	0	-0.25544	-0.14917	24
5	33	81	22	183	0	2	207	-0.0779734	-999	-0.100036	0.0141459	0	1	0	0	-999	-0.14199	24
5	34	73	20	188	0	1	102	-0.00576551	0.0134757	0.031465	0.0136226	1	0	0	0	-0.30658	-0.15769	24
5	35	96	26	189	0	2	201	-0.0728832	0.00755755	-0.0906574	0.00756499	0	1	0	0	-0.57638	-0.33941	24
5	36	89	23	179	0	1	102	-0.109927	-999	-0.148684	0.019634	1	0	0	0	-999	0.02264	24
5	37	90	21	194	0	3	309	-0.165684	-999	-0.18705	0.0133323	0	0	1	0	-999	-0.1664	24
5	38	88	21	193	0	3	305	0.0222914	0.0107299	-0.0130187	0.00955561	0	0	1	0	-0.43176	-0.27969	24
5	39	62	25	187	0	2	201	-0.0515774	0.0179409	-0.0606121	0.0159124	0	1	0	0	-0.10301	-0.089	24
5	40	83	25	173	0	2	201	-0.0267492	0.00854989	-0.0753141	0.00864922	0	1	0	0	-0.53114	-0.30688	24
5	41	69	22	181	0	3	305	0.0260699	0.0111895	-0.0123158	0.0106055	0	0	1	0	-0.4108	-0.2482	24
5	42	77	21	185	0	1	102	-0.0952433	0.00871304	-0.0782611	0.00857302	1	0	0	0	-0.5237	-0.30917	24
5	43	72	23	179	0	2	207	-0.0975397	0.0145237	-0.103432	0.0160064	0	1	0	0	-0.2588	-0.08618	24
5	44	81	24	180	0	1	102	-0.0797349	0.00796503	-0.0726956	0.00770321	1	0	0	0	-0.5578	-0.33526	24
5	45	92	26	191	0	1	102	-0.0922423	0.00675151	-0.166982	0.00719359	1	0	0	0	-0.61313	-0.35055	24
5	46	70	22	173	0	2	201	-0.0768202	0.0146621	-0.0893104	0.0108606	0	1	0	0	-0.25249	-0.24054	24
5	47	84	21	191	0	3	305	0.0470185	0.0091747	-0.0274575	0.0108773	0	0	1	0	-0.50265	-0.24004	24
5	48	62	23	174	0	2	207	0.0147974	0.00816686	-0.0335137	0.00635329	0	1	0	0	-0.5486	-0.37576	24
5	49	82	23	180	0	2	201	-0.101413	0.0165125	-0.14765	0.0176126	0	1	0	0	-0.16813	-0.03799	24
5	50	87	21	187	0	2	207	-0.053238	0.00966135	-0.103029	0.0111988	0	1	0	0	-0.48047	-0.2304	24
5	51	83	23	171	0	2	201	0.0412583	0.00941784	0.0145523	0.0102789	0	1	0	0	-0.49157	-0.25799	24
5	55	81	22	182	0	2	201	-0.0503835	0.0107949	-0.0987925	0.012647	0	1	0	0	-0.42879	-0.18695	24
5	56	105	20	188	0	2	207	-0.107035	0.0104054	-0.132283	0.0101086	0	1	0	0	-0.44655	-0.2631	24
5	57	99	21	195	0	3	305	-0.142161	0.0162908	-0.136543	0.0165217	0	0	1	0	-0.17824	-0.07072	24
5	58	84	23	183	0	3	305	-0.0714623	0.0260736	-0.0935561	0.0225199	0	0	1	0	0.26776	0.10922	24
5	59	94	20	185	0	2	207	-0.0701165	0.00778628	-0.140912	0.011193	0	1	0	0	-0.56595	-0.23057	24
5	60	79	19	191	0	3	305	0.0650497	0.00974412	-0.0198574	0.00889826	0	0	1	0	-0.4767	-0.29941	24
5	61	75	19	188	0	3	309	-0.0507109	0.00945699	-0.0777318	0.00996343	0	0	1	0	-0.48979	-0.26746	24
5	62	-999	24	-999	0	2	207	-0.0333854	0.0119854	-0.028628	0.0151387	0	1	0	0	-0.37452	-0.11221	24
5	63	81	24	183	0	1	102	-0.149198	0.0192114	-0.13869	-999	1	0	0	0	-0.04509	-999	24
5	64	64	25	168	0	2	207	0.0526399	0.0102324	-0.171278	-999	0	1	0	0	-0.45443	-999	24
5	65	77	25	184	0	2	207	-0.126112	0.0102787	-0.172543	0.0139985	0	1	0	0	-0.45232	-0.14641	24
5	66	67	23	171	0	3	305	-0.0694187	0.0305825	-0.0598912	-999	0	0	1	0	0.47331	-999	24
5	67	86	21	190	0	1	102	-0.0855582	0.0122464	-0.114181	0.00785761	1	0	0	0	-0.36262	-0.33063	24
5	68	95	22	179	0	3	305	-0.15085	-999	-0.164998	-999	0	0	1	0	-999	-999	24
5	69	60	20	174	0	3	305	-999	0.0190977	-999	0.0173437	0	0	1	0	-0.05027	-0.04606	24
5	70	101.7	-999	185.5	0	1	102	-0.0417699	0.0154655	-0.0382704	0.00864927	1	0	0	0	-0.21586	-0.30688	24
5	71	76.2	26	192	0	2	207	-0.0957219	0.00802669	-0.139218	0.00979748	0	1	0	0	-0.55499	-0.27244	24
5	72	76	27	182	0	2	201	-0.144517	0.0138769	-0.14683	0.010838	0	1	0	0	-0.28828	-0.24122	24
5	73	69	32	180	0	3	309	-0.127025	0.0145681	-0.150876	-999	0	0	1	0	-0.25677	-999	24
5	74	85	23	190	0	3	305	-0.107086	0.00826384	-0.0974685	0.0166661	0	0	1	0	-0.54418	-0.06639	24
5	75	84	32	180	0	1	102	-0.0474724	0.0112005	-0.0660091	0.0130202	1	0	0	0	-0.4103	-0.17576	24
5	76	103	24	184	0	2	201	-0.0155149	0.0152666	-0.0641253	0.00967913	0	1	0	0	-0.22493	-0.27599	24
5	77	83	23	184	0	2	201	-0.132215	0.0110459	-0.137742	0.0117933	0	1	0	0	-0.41735	-0.21256	24
5	78	89	24	188	0	3	309	-0.0770676	0.0219761	-0.0759192	0.00844941	0	0	1	0	0.08095	-0.31288	24
5	79	69	30	177	0	2	201	-0.0189647	0.0110606	-0.0422377	0.0101967	0	1	0	0	-0.41668	-0.26046	24
5	80	94	24	184	0	2	207	-0.101489	0.010206	-0.0768637	0.00468382	0	1	0	0	-0.45564	-0.42584	24
5	81	82	21	184	0	1	102	-0.0647587	-999	-0.0808868	0.0104565	1	0	0	0	-999	-0.25267	24
5	82	68	20	186	0	3	305	-0.0210696	0.00924757	-0.0508352	0.00814893	0	0	1	0	-0.49933	-0.32189	24
5	83	86	21	174	0	1	102	-0.0480644	0.0137672	-0.0832194	0.0146228	1	0	0	0	-0.29328	-0.12768	24
5	84	84	33	185	0	1	102	0.0465591	0.00916668	0.0443937	0.00874134	1	0	0	0	-0.50302	-0.30412	24
5	85	88	23	185	0	3	309	-0.0759911	0.0083388	-0.0894292	0.0087342	0	0	1	0	-0.54076	-0.30433	24
5	86	77	22	186	0	3	309	-0.0444129	0.0234155	-0.0569528	0.0122808	0	0	1	0	0.14658	-0.19794	24
5	87	97	26	178	0	2	201	-0.139314	-999	-0.130976	-999	0	1	0	0	-999	-999	24
5	88	100	22	187	0	3	305	-0.0865638	-999	-0.121083	-999	0	0	1	0	-999	-999	24
5	89	101	26	192	0	3	305	-0.0921618	0.0127931	-0.121684	0.00947616	0	0	1	0	-0.33769	-0.28207	24
5	90	74	21	181	0	3	309	0.0286734	0.00888105	0.0333621	0.00958899	0	0	1	0	-0.51604	-0.27869	24
5	91	89	24	177	0	2	201	-0.115673	0.0187719	-0.14374	-999	0	1	0	0	-0.06512	-999	24
5	92	81	22	181	0	2	201	-0.0212403	0.0290499	-0.0803434	0.0121197	0	1	0	0	0.40344	-0.20277	24
5	93	87	21	185	0	2	201	-0.100251	-999	-0.130374	-999	0	1	0	0	-999	-999	24
5	94	90	20	171	0	1	102	-0.0522779	0.0196109	-0.0544024	-999	1	0	0	0	-0.02687	-999	24
5	95	77	20	176	0	2	207	-0.0348458	0.0121691	-0.0966352	-999	0	1	0	0	-0.36614	-999	24
5	96	66	21	182	0	3	305	-0.0660294	-999	-0.0845569	0.0231336	0	0	1	0	-999	0.12763	24
5	97	70	24	193	0	1	102	-0.140594	-999	-0.14746	-999	1	0	0	0	-999	-999	24
5	98	100	22	188	0	2	201	-0.157924	-999	-0.183581	-999	0	1	0	0	-999	-999	24
5	99	89	21	187	0	3	309	-0.0873791	0.0119293	-0.0733863	0.0110596	0	0	1	0	-0.37707	-0.23457	24
5	100	90	25	-999	0	3	309	-0.135527	0.0144221	-0.166741	0.0101854	0	0	1	0	-0.26343	-0.2608	24
5	101	59.2	19	175	0	2	207	-0.064425	0.0138114	-0.116086	0.00831382	0	1	0	0	-0.29127	-0.31694	24
5	102	79	24	187	0	2	201	-0.156614	0.0151695	-0.19498	-999	0	1	0	0	-0.22935	-999	24
5	103	67.4	22	178	0	1	102	-0.1006	0.0162335	-0.102816	0.0089949	1	0	0	0	-0.18085	-0.29651	24
5	104	86.5	24	185	0	2	201	-0.1178	-999	-0.152754	-999	0	1	0	0	-999	-999	24
5	105	88	25	180	0	2	207	0.0179765	0.0113443	-0.0520316	0.0104599	0	1	0	0	-0.40374	-0.25256	24
5	106	78	23	183	0	3	309	-0.157526	0.0132616	-0.176138	-999	0	0	1	0	-0.31634	-999	24
5	107	91	24	189	0	2	207	-0.177868	0.0111608	-0.203897	0.0187117	0	1	0	0	-0.41211	-0.00502	24
5	108	78	23	180	0	3	309	-0.0421566	0.014748	-0.060674	0.0101602	0	0	1	0	-0.24857	-0.26155	24
5	109	82	23	182	0	3	309	-0.0917166	0.00954068	-0.127108	0.00865294	0	0	1	0	-0.48597	-0.30677	24
5	110	80	22	182	0	1	102	-0.0689729	0.0217593	-0.0749577	0.0280802	1	0	0	0	0.07107	0.27602	24
5	111	74.6	19	185	0	3	309	-0.0940699	0.0257931	-0.107094	0.0159499	0	0	1	0	0.25497	-0.08787	24
5	112	86.4	23	183	0	2	207	-0.0516404	0.0145154	-0.0672862	0.0140138	0	1	0	0	-0.25917	-0.14595	24
5	113	87	21	191	0	1	102	-0.168039	0.0161408	-0.134388	0.0152353	1	0	0	0	-0.18508	-0.10931	24
5	114	82	24	183	0	3	309	-0.0305493	0.009717	-0.0539001	0.00957323	0	0	1	0	-0.47793	-0.27916	24
5	115	87	25	182	0	2	207	0.0353789	0.00840065	0.00521449	0.00804428	0	1	0	0	-0.53794	-0.32503	24
5	116	71	20	178	0	3	305	-0.0755748	0.00813287	-0.0788616	0.0079477	0	0	1	0	-0.55015	-0.32793	24
5	117	95	22	189	0	1	102	0.0357808	0.0124534	0.0392498	0.0107424	1	0	0	0	-0.35318	-0.24409	24
5	118	82	20	189	0	3	305	-0.09874	0.0112057	-0.108129	0.0102162	0	0	1	0	-0.41006	-0.25988	24
5	119	73	23	194	0	3	305	-0.0339378	0.0152623	-0.0480877	0.0138539	0	0	1	0	-0.22513	-0.15075	24
5	121	82	24	187	0	2	201	-0.0808619	0.00756003	-0.0891487	0.00751631	0	1	0	0	-0.57627	-0.34087	24
5	122	89	29	178	0	2	207	-0.11511	-999	-0.128582	-999	0	1	0	0	-999	-999	24
5	123	64	22	185	0	2	207	-0.150448	0.0098734	-0.171604	0.0114253	0	1	0	0	-0.4708	-0.2236	24
5	126	121	20	190	0	3	305	0.0541722	0.00891422	0.0419735	0.00869451	0	0	1	0	-0.51453	-0.30552	24
5	127	78	21	181	0	1	102	-0.0499977	0.0114957	-0.0952747	0.0060726	1	0	0	0	-0.39684	-0.38418	24
5	128	89	29	187	0	3	305	-0.151941	0.0146156	-0.206777	0.0194396	0	0	1	0	-0.25461	0.01681	24
5	129	60	20	179	0	2	207	-0.215214	-999	-0.211923	-999	0	1	0	0	-999	-999	24
5	130	105	32	190	0	2	201	0.0384684	0.0116185	-0.0773707	0.0129171	0	1	0	0	-0.39124	-0.17885	24
5	131	78	22	191	0	1	102	-0.243372	-999	-0.24014	-999	1	0	0	0	-999	-999	24
5	132	94	23	188	0	1	102	-0.0766808	0.0226682	-0.00965886	0.0112124	1	0	0	0	0.11251	-0.22999	24
5	133	73	25	187	0	2	207	-0.033165	0.00893008	-0.0619267	0.0088411	0	1	0	0	-0.51381	-0.30113	24
5	134	69	28	174	0	2	207	-0.0926571	0.0169228	-0.212843	0.0167668	0	1	0	0	-0.14942	-0.06337	24
[truncated: 2,242 more rows]

## Sheet: legend
studyID
participantID
weight	participants' weight
age	participants' age
height	participants' height
sex	male = 0, female =1
condition	neutral = 1, negative = 2, positive = 3
film	see bellow
B_AAB	Baseline Approach/Avoidance Behavior
B_BFA	Baseline Behavioral Freezing/Activation
S_AAB	Stimuli Approach/Avoidance Behavior
S_BFA	Stimuli Behavioral Freezing/Activation
neu	dummy coded condition
neg	dummy coded condition
pos	dummy coded condition
leg	no = 0, yes =1
zB_BFA	z score of Baseline Behavioral Freezing/Activation
zS_BFA	z score of Stimuli Behavioral Freezing/Activation
fps	frames per second
Films
stimuli ID	condition	stimuli name	stimuli category
101	neutral	neut pictures	pictures
102	neutral	Blue 2	film
103	neutral	The lover	film
104	neutral	Emperor 1	film
105	neutral	Twin Peaks: Fire Walk with Me	film
106	neutral	Emperor 2	film
107	neutral	Blue 3	film
108	neutral	Blue 1	film
201	negative	American History X	film
202	negative	In the name of the father	film
203	negative	Man bites dog	film
204	negative	The Blair Witch Project	film
205	negative	Seven	film
206	negative	Dangerous minds	film
207	negative	The champ	film
301	positive	HA	pictures
302	positive	LA	pictures
303	positive	A fish called Wanda	film
304	positive	The visitors	film
305	positive	When Harry met Sally	film
306	positive	Life is beautiful	film
307	positive	Benny & Joone	film
308	positive	The Dead Poets society	film
309	positive	Olympic	film
